# Supplementary material for: Variation in global codon usage bias among prokaryotic organisms is associated with their lifestyles
Source: Genome Biol. 2011 Oct 27;12(10):R109. doi: 10.1186/gb-2011-12-10-r109 (PMC3333779; doi:10.1186/gb-2011-12-10-r109)
Supplement: Additional file 2 — Table S1 - features and characteristics of the prokaryotes included in this study. This file contains data and annotations of the organisms included in the analysis (nam, tax ID, CAIave, median CAI, coefficient of variation (of CAI), Ncdiff, average Nc, environmental properties, if it is the representative subspecies of the species, super kingdom, GC content). [file gb-2011-12-10-r109-S2.XLS]

## Sheet: Table S1
Table S1	Features and characteristics of the prokaryotes included in this study
Prokaryote Name	Tax ID	Average CAI	Median CAI	Coefficient of Variation (of CAI)	Nc Difference	Average Nc	Salinity	Oxygen Requirment	Habitat	Temp. Range	Pathogenic	Present in the trimmed list	Super Kingdom	GC content (%)
Nostoc azollae 0708 uid49725	551115	0.733039	0.734	0.0487383	-0.0543885	48.2151		Aerobic	Multiple	Mesophilic		Yes	Bacteria	0.383737
Acaryochloris marina MBIC11017	329726	0.735618	0.739	0.0441335	0.0570455	53.6211		Aerobic	Aquatic	Mesophilic	No	Yes	Bacteria	0.469559
Acetobacter pasteurianus IFO 3283 01	634452	0.562233	0.554	0.12962	0.165552	47.879		Aerobic	Multiple	Mesophilic		Yes	Bacteria	0.530995
Acholeplasma laidlawii PG 8A	441768	0.631606	0.625	0.109065	0.0545235	39.618	Non-halophilic	Facultative	Specialized	Mesophilic		Yes	Bacteria	0.319278
Acidaminococcus fermentans DSM 20731 uid43471	591001	0.677835	0.694	0.140499	-0.0283033	37.4332		Anaerobic	Multiple	Mesophilic	No	Yes	Bacteria	0.558427
Acidimicrobium ferrooxidans DSM 10331	525909	0.674604	0.678	0.0810481	0.0184045	37.9238		Anaerobic	Specialized	Thermophilic	No	Yes	Bacteria	0.682893
Acidiphilium cryptum JF-5	349163	0.625185	0.654	0.220005	0.122986	36.9361		Aerobic	Multiple	Mesophilic	No	Yes	Bacteria	0.670953
Acidithiobacillus ferrooxidans ATCC 23270	243159	0.716213	0.725	0.0815812	-0.00485199	47.1201		Facultative	Multiple	Mesophilic	No	No	Bacteria	0.587725
Acidithiobacillus ferrooxidans ATCC 53993	380394	0.732024	0.739	0.0697727	-0.0360775	46.8534		Aerobic	Specialized	Mesophilic	No	Yes	Bacteria	0.588505
Acidobacteria bacterium Ellin345	204669	0.578729	0.582	0.109487	0.125266	44.6386		Aerobic	Terrestrial	Mesophilic	No	Yes	Bacteria	0.583838
Acidobacterium capsulatum ATCC 51196	240015	0.598171	0.607	0.163443	0.104334	41.5751		Aerobic	Multiple	Mesophilic	No	Yes	Bacteria	0.60497
Acidothermus cellulolyticus 11B	351607	0.632365	0.639	0.0978922	0.09886	41.6273		Aerobic	Aquatic	Thermophilic	No	Yes	Bacteria	0.669074
Acidovorax avenae citrulli AAC00-1	397945	0.597156	0.605	0.189096	0.0645733	33.8242	Non-halophilic	Aerobic	Multiple	Mesophilic	Fruit	Yes	Bacteria	0.685323
Acidovorax JS42	232721	0.623233	0.635	0.172686	0.0121234	35.1372		Aerobic	Terrestrial	Mesophilic	No	Yes	Bacteria	0.660876
Aciduliprofundum boonei T469 uid43333	439481	0.761993	0.763	0.0370082	-0.00922307	48.7648	Mesophilic	Anaerobic	Specialized	Thermophilic	No	Yes	Archaea	0.39158
Acinetobacter baumannii	509173	0.5243	0.518	0.138822	0.214791	45.5713		Aerobic	Aquatic	Mesophilic	Human	No	Bacteria	0.393159
Acinetobacter baumannii AB0057	480119	0.5311	0.524	0.130921	0.20968	45.4117		Aerobic	Multiple	Mesophilic	Human	No	Bacteria	0.391949
Acinetobacter baumannii AB307 0294	557600	0.533761	0.524	0.12381	0.206419	45.1807		Aerobic	Multiple	Mesophilic	Human	No	Bacteria	0.390437
Acinetobacter baumannii ACICU	405416	0.514163	0.505	0.134323	0.227181	45.4386	Non-halophilic	Aerobic	Aquatic	Mesophilic	Human	Yes	Bacteria	0.389329
Acinetobacter baumannii ATCC 17978	400667	0.498643	0.488	0.141916	0.227497	45.4809		Aerobic	Multiple	Mesophilic	Human	No	Bacteria	0.389209
Acinetobacter baumannii AYE	509173	0.5243	0.518	0.138822	0.214791	45.5713		Aerobic	Aquatic	Mesophilic	Human	No	Bacteria	0.393159
Acinetobacter baumannii SDF	509170	0.51814	0.506	0.145649	0.213157	45.8754	Non-halophilic	Aerobic	Aquatic	Mesophilic	Human	No	Bacteria	0.391193
Acinetobacter DR1 uid50119	436717	0.561388	0.553	0.111808	0.182495	45.3256		Anaerobic		Mesophilic		Yes	Bacteria	0.387321
Acinetobacter sp ADP1	62977	0.511317	0.504	0.119301	0.20561	46.9551	Non-halophilic	Aerobic	Multiple	Mesophilic	Human	Yes	Bacteria	0.404296
Actinobacillus pleuropneumoniae L20	416269	0.472029	0.452	0.187891	0.19007	43.8255	Non-halophilic	Facultative	Host-associated	Mesophilic	Porcine	Yes	Bacteria	0.412995
Actinobacillus pleuropneumoniae serovar 3 JL03	434271	0.462146	0.441	0.202321	0.185988	43.7291	Mesophilic	Facultative	Host-associated		Porcine	No	Bacteria	0.412328
Actinobacillus pleuropneumoniae serovar 7 AP76	537457	0.484157	0.467	0.175958	0.191503	44.1037		Facultative	Host-associated	Mesophilic	Porcine	No	Bacteria	0.412263
Actinobacillus succinogenes 130Z	339671	0.517587	0.509	0.125159	0.178305	46.3399	Non-halophilic		Host-associated	Mesophilic	No	Yes	Bacteria	0.449186
Actinosynnema mirum DSM 43827	446462	0.677316	0.685	0.134611	-0.0149641	29.1619			Terrestrial	Mesophilic		Yes	Bacteria	0.737089
Aeromonas hydrophila ATCC 7966	380703	0.491289	0.483	0.184966	0.0114614	36.6734		Facultative	Multiple	Mesophilic	Animal	Yes	Bacteria	0.615484
Aeromonas salmonicida A449	382245	0.463593	0.455	0.191387	0.122902	42.5573		Facultative	Aquatic	Mesophilic	Fish	Yes	Bacteria	0.58181
Aeropyrum pernix	272557	0.656396	0.663	0.130107	0.0708679	44.3039	Mesophilic	Aerobic	Specialized	Hyperthermophilic	No	Yes	Archaea	0.563113
Aggregatibacter actinomycetemcomitans D11S 1	668336	0.537923	0.53	0.13151	0.136275	44.6699					Human	Yes	Bacteria	0.443506
Aggregatibacter aphrophilus NJ8700	634176	0.544531	0.537	0.121354	0.168115	45.7155		Facultative	Host-associated	Mesophilic		Yes	Bacteria	0.42231
Agrobacterium radiobacter K84	311403	0.536584	0.536	0.182318	0.164189	42.6139	Non-halophilic	Aerobic	Terrestrial	Mesophilic	No	Yes	Bacteria	0.598742
Agrobacterium tumefaciens C58 Cereon	176299	0.526363	0.526	0.178936	0.196895	43.6978		Aerobic	Multiple	Mesophilic	Plant	No	Bacteria	0.590411
Agrobacterium tumefaciens C58 UWash	176299	0.523853	0.525	0.182108	0.198375	43.9169		Aerobic	Multiple	Mesophilic	Plant	No	Bacteria	0.590413
Agrobacterium vitis S4	311402	0.545592	0.545	0.144881	0.14109	45.6573		Aerobic	Multiple	Mesophilic	Grape vines	Yes	Bacteria	0.574707
Akkermansia muciniphila ATCC BAA 835	349741	0.564573	0.564	0.143209	0.119335	43.6914		Anaerobic	Host-associated	Mesophilic	No	Yes	Bacteria	0.557624
Alcanivorax borkumensis SK2	393595	0.591367	0.585	0.125329	0.0986177	47.6771	Moderate halophilic	Aerobic	Aquatic	Mesophilic	No	Yes	Bacteria	0.547278
Alicyclobacillus acidocaldarius DSM 446	521098	0.636336	0.657	0.152644	0.0700762	42.6322		Aerobic	Specialized	Thermophilic	No	Yes	Bacteria	0.618921
Aliivibrio salmonicida LFI1238	316275	0.463196	0.444	0.182954	0.215024	47.0401		Facultative	Aquatic	Psychrophilic	Fis	Yes	Bacteria	0.389692
Alkalilimnicola ehrlichei MLHE-1	187272	0.651566	0.662	0.138665	0.0209169	35.5616		Facultative	Aquatic		No	Yes	Bacteria	0.675313
Alkaliphilus metalliredigens QYMF	293826	0.594361	0.593	0.0987852	0.137949	47.618	Moderate halophilic			Mesophilic	No	Yes	Bacteria	0.36822
Alkaliphilus oremlandii OhILAs	350688	0.539654	0.53	0.148483	0.210566	47.756		Anaerobic	Aquatic	Mesophilic	No	Yes	Bacteria	0.362573
Allochromatium vinosum DSM 180 uid46083	572477	0.642897	0.659	0.161968	0.0713092	38.6676		Facultative	Aquatic	Mesophilic	No	Yes	Bacteria	0.641861
alpha proteobacterium IMCC1322 uid47081	488538	0.695671	0.698	0.0685019	0.0547596	49.9361			Aquatic			No	Bacteria	0.488537
Alteromonas macleodii Deep ecotype	314275	0.483377	0.467	0.150826	0.249093	53.1471		Aerobic	Aquatic	Mesophilic	No	Yes	Bacteria	0.448791
Aminobacterium colombiense DSM 12261 uid47083	572547	0.72623	0.727	0.0359487	0.0125926	53.7981		Anaerobic	Aquatic	Mesophilic	No	Yes	Bacteria	0.453069
Ammonifex degensii KC4	429009	0.65294	0.656	0.0968107	0.0444036	45.7565		Anaerobic	Specialized	Thermophilic	No	Yes	Bacteria	0.594651
Amycolatopsis mediterranei U32 uid50565	749927	0.670832	0.682	0.126148	0.0343619	31.0856		Aerobic		Mesophilic		Yes	Bacteria	0.712928
Anabaena variabilis ATCC 29413	240292	0.69555	0.696	0.0478565	0.00235105	50.7139		Aerobic	Multiple		No	Yes	Bacteria	0.414097
Anaerocellum thermophilum DSM 6725	521460	0.677887	0.679	0.0534546	0.0773628	44.7321		Anaerobic	Specialized	Thermophilic	No	Yes	Bacteria	0.351916
Anaerococcus prevotii DSM 20548	525919	0.614854	0.602	0.137653	0.161604	43.5758		Anaerobic	Host-associated	Mesophilic	Yes	Yes	Bacteria	0.356389
Anaeromyxobacter dehalogenans 2CP 1	455488	0.764293	0.783	0.113468	0.0270596	29.2014		Facultative	Terrestrial	Mesophilic	No	No	Bacteria	0.747165
Anaeromyxobacter dehalogenans 2CP-C	290397	0.757714	0.78	0.134465	0.0392115	29.2761		Facultative	Terrestrial	Mesophilic	No	Yes	Bacteria	0.749053
Anaeromyxobacter Fw109-5	404589	0.712628	0.73	0.137964	0.0709943	30.7153		Anaerobic	Terrestrial		No	Yes	Bacteria	0.735314
Anaeromyxobacter K	447217	0.762617	0.78	0.115198	0.0336789	29.0574	Non-halophilic	Anaerobic	Terrestrial	Mesophilic	No	Yes	Bacteria	0.748407
Anaplasma centrale Israel	574556	0.678662	0.678	0.0535029	0.0886342	55.2191		Aerobic	Host-associated	Mesophilic	Cattle	Yes	Bacteria	0.499849
Anaplasma marginale Florida	320483	0.696838	0.695	0.0461479	0.0613227	55.7248		Aerobic	Host-associated	Mesophilic	Cattle	No	Bacteria	0.497745
Anaplasma marginale St Maries	234826	0.690169	0.69	0.0482355	0.0616539	55.7584		Aerobic	Host-associated		Cattle	Yes	Bacteria	0.497627
Anaplasma phagocytophilum HZ	212042	0.601715	0.6005	0.0816315	0.12288	51.5746		Aerobic	Host-associated	Mesophilic	Human, Animal	Yes	Bacteria	0.416359
Anoxybacillus flavithermus WK1	491915	0.551868	0.548	0.112627	0.16607	47.5702		Facultative	Specialized	Thermophilic	No	Yes	Bacteria	0.417768
Aquifex aeolicus	224324	0.674511	0.674	0.0743944	0.0736848	47.247		Aerobic	Specialized	Hyperthermophilic	No	Yes	Bacteria	0.433016
Arcanobacterium haemolyticum DSM 20595 uid49489	644284	0.502509	0.482	0.196657	0.190063	46.6117		Facultative	Host-associated	Mesophilic	Human	Yes	Bacteria	0.531332
Archaeoglobus fulgidus	224325	0.703866	0.714	0.0827507	0.0691572	48.4204		Anaerobic	Aquatic	Hyperthermophilic	No	Yes	Archaea	0.485817
Archaeoglobus profundus DSM 5631 uid43493	572546	0.691715	0.695	0.0556484	0.0591765	48.9783		Anaerobic	Specialized	Hyperthermophilic	No	Yes	Archaea	0.420046
Arcobacter butzleri RM4018	367737	0.680583	0.679	0.0843474	0.0540721	32.915		Aerobic	Multiple	Mesophilic	Human	Yes	Bacteria	0.270452
Arcobacter nitrofigilis DSM 7299 uid49001	572480	0.655852	0.655	0.0954123	0.0689221	35.2537		Microaerophilic	Multiple	Mesophilic	No	Yes	Bacteria	0.283609
Aromatoleum aromaticum EbN1	76114	0.649734	0.6775	0.185762	0.0414954	39.2036	Non-halophilic	Facultative	Terrestrial	Mesophilic	No	Yes	Bacteria	0.646976
Arthrobacter aurescens TC1	290340	0.500087	0.486	0.195374	0.193792	43.5358	Non-halophilic	Aerobic	Terrestrial	Mesophilic	No	Yes	Bacteria	0.624299
Arthrobacter chlorophenolicus A6	452863	0.545947	0.538	0.178192	0.0993243	37.3912		Aerobic	Terrestrial	Mesophilic	No	Yes	Bacteria	0.659586
Arthrobacter FB24	290399	0.532891	0.523	0.174168	0.10722	38.9832				Mesophilic	No	Yes	Bacteria	0.653885
Aster yellows witches-broom phytoplasma AYWB	322098	0.701837	0.704	0.0745596	-0.0374736	38.4098		Aerobic	Host-associated	Mesophilic	Plant	Yes	Bacteria	0.268117
Atopobium parvulum DSM 20469	521095	0.53109	0.51	0.222283	0.185573	46.3771		Anaerobic	Host-associated	Mesophilic		Yes	Bacteria	0.456866
Azoarcus BH72	62928	0.690638	0.707	0.146649	-0.0315268	33.44		Microaerophilic	Host-associated	Mesophilic	No	Yes	Bacteria	0.679164
Azoarcus sp EbN1	76114	0.649472	0.677	0.18618	0.0417828	39.2153	Non-halophilic	Facultative	Terrestrial	Mesophilic	No	No	Bacteria	0.646976
Azorhizobium caulinodans ORS 571	438753	0.645128	0.652	0.148335	0.100207	35.2253			Host-associated			Yes	Bacteria	0.67319
Azospirillum B510 uid46085	137722	0.5769	0.586	0.187552	0.12603	34.5951			Terrestrial	Mesophilic	No	Yes	Bacteria	0.676128
Azotobacter vinelandii DJ	322710	0.631708	0.647	0.162316	-0.00228133	34.9081		Aerobic	Multiple	Mesophilic	No	Yes	Bacteria	0.656755
Bacillus amyloliquefaciens FZB42	326423	0.444961	0.435	0.133107	0.209877	50.8356		Aerobic	Terrestrial	Mesophilic	No	Yes	Bacteria	0.464757
Bacillus anthracis A0248	592021	0.494575	0.479	0.16557	0.181198	43.4142		Facultative	Multiple	Mesophilic	Human, Animal	No	Bacteria	0.35243
Bacillus anthracis Ames	198094	0.494349	0.479	0.166224	0.180733	43.3897		Facultative	Multiple	Mesophilic	Animal	Yes	Bacteria	0.353768
Bacillus anthracis Ames 0581	261594	0.493285	0.478	0.166422	0.182042	43.4599		Facultative	Terrestrial	Mesophilic	Animal	No	Bacteria	0.35243
Bacillus anthracis CDC 684	568206	0.491976	0.477	0.164956	0.182187	43.4713				Mesophilic	Animal	No	Bacteria	0.352467
Bacillus anthracis str Sterne	260799	0.49682	0.482	0.163438	0.179258	43.4728		Facultative	Multiple	Mesophilic	Animal	No	Bacteria	0.353794
Bacillus cereus 03BB102	572264	0.494251	0.48	0.162912	0.181338	43.4178		Aerobic	Multiple	Mesophilic	Human	No	Bacteria	0.353326
Bacillus cereus AH187	405534	0.492275	0.479	0.161773	0.184991	43.5568	Non-halophilic	Aerobic	Multiple	Mesophilic	Human	No	Bacteria	0.355105
Bacillus cereus AH820	405535	0.490619	0.476	0.164832	0.181827	43.4353	Non-halophilic	Aerobic	Multiple	Mesophilic	Human	No	Bacteria	0.353103
Bacillus cereus ATCC 10987	222523	0.498309	0.485	0.155061	0.186438	43.6595		Aerobic	Terrestrial	Mesophilic	Human	No	Bacteria	0.354968
Bacillus cereus ATCC14579	226900	0.529771	0.517	0.144974	0.156466	43.3482		Aerobic	Terrestrial	Mesophilic	Human	Yes	Bacteria	0.352883
Bacillus cereus B4264	405532	0.51351	0.5	0.149986	0.176533	43.2776	Non-halophilic	Aerobic	Multiple	Mesophilic	Human	No	Bacteria	0.353036
Bacillus cereus cytotoxis NVH 391-98	315749	0.487588	0.475	0.153075	0.208095	43.7774	Non-halophilic	Aerobic	Terrestrial	Mesophilic	Human	No	Bacteria	0.35867
Bacillus cereus G9842	405531	0.518595	0.506	0.143122	0.165603	43.2196	Non-halophilic	Aerobic	Multiple	Mesophilic	Human	No	Bacteria	0.350155
Bacillus cereus Q1	361100	0.481378	0.466	0.172007	0.182883	43.5335		Aerobic	Terrestrial	Mesophilic	No	No	Bacteria	0.35468
Bacillus cereus ZK	288681	0.519535	0.507	0.146792	0.173402	43.5151		Aerobic	Terrestrial	Mesophilic	Human, Animal	No	Bacteria	0.351272
Bacillus clausii KSM-K16	66692	0.581931	0.581	0.0854044	0.166884	52.9475				Mesophilic	No	Yes	Bacteria	0.447533
Bacillus halodurans	272558	0.553972	0.549	0.0879878	0.219262	54.1271		Facultative	Multiple	Mesophilic	No	Yes	Bacteria	0.436855
Bacillus licheniformis ATCC 14580	279010	0.476139	0.47	0.107138	0.19637	52.1421		Facultative	Terrestrial	Mesophilic	Human	Yes	Bacteria	0.461944
Bacillus licheniformis DSM 13	279010	0.475953	0.47	0.106627	0.197024	52.186		Facultative	Terrestrial	Mesophilic	Human	No	Bacteria	0.461947
Bacillus megaterium DSM319 uid48371	592022	0.474685	0.464	0.136206	0.267841	48.6044		Aerobic	Multiple	Mesophilic		Yes	Bacteria	0.381316
Bacillus megaterium QM B1551 uid15862	545693	0.463796	0.453	0.144456	0.263159	48.4749		Aerobic	Multiple	Mesophilic	No	No	Bacteria	0.379264
Bacillus pseudofirmus OF4 uid45847	398511	0.503552	0.492	0.138182	0.23899	50.2986		Facultative	Terrestrial	Mesophilic		Yes	Bacteria	0.398606
Bacillus pumilus SAFR-032	315750	0.488914	0.479	0.121654	0.24689	51.6812		Aerobic	Terrestrial	Mesophilic	No	Yes	Bacteria	0.412869
Bacillus selenitireducens MLS10 uid49513	439292	0.682209	0.679	0.0542722	0.0713097	51.336	Moderate halophilic	Facultative	Multiple	Mesophilic	No	Yes	Bacteria	0.4867
Bacillus subtilis	224308	0.425722	0.414	0.152692	0.265629	52.4194		Facultative	Terrestrial	Mesophilic	No	Yes	Bacteria	0.435144
Bacillus thuringiensis Al Hakam	412694	0.49522	0.48	0.16454	0.165553	43.508		Facultative	Multiple	Mesophilic	Insect	Yes	Bacteria	0.354337
Bacillus thuringiensis BMB171 uid49135	714359	0.514098	0.5	0.15454	0.175714	43.0926				Mesophilic		No	Bacteria	0.351765
Bacillus thuringiensis konkukian	281309	0.489528	0.475	0.165844	0.182278	43.4559		Facultative	Multiple	Mesophilic	Insect	No	Bacteria	0.353652
Bacillus tusciae DSM 2912 uid48361	562970	0.738481	0.743	0.0743859	-0.0234469	47.6099	Non-halophilic	Aerobic		Thermophilic		Yes	Bacteria	0.591141
Bacillus weihenstephanensis KBAB4	315730	0.534026	0.523	0.132309	0.15354	43.8091	Non-halophilic	Aerobic	Terrestrial	Mesophilic	Human	Yes	Bacteria	0.354832
Bacteroides fragilis NCTC 9434	272559	0.529472	0.526	0.118307	0.153411	50.4999		Anaerobic	Host-associated	Mesophilic	Human	Yes	Bacteria	0.431142
Bacteroides fragilis YCH46	295405	0.528653	0.526	0.117197	0.156335	50.6504		Anaerobic		Mesophilic	Human	No	Bacteria	0.432043
Bacteroides thetaiotaomicron VPI-5482	226186	0.520483	0.518	0.135569	0.164864	50.2334		Anaerobic	Host-associated	Mesophilic	Mammal	Yes	Bacteria	0.428603
Bacteroides vulgatus ATCC 8482	435590	0.533866	0.532	0.125329	0.16286	49.5146		Anaerobic	Host-associated	Mesophilic	Mammal	Yes	Bacteria	0.422015
Bartonella bacilliformis KC583	360095	0.617667	0.621	0.0770048	0.0926325	44.341		Aerobic	Host-associated	Mesophilic	Human	Yes	Bacteria	0.382387
Bartonella grahamii as4aup	634504	0.589516	0.593	0.0852995	0.105176	45.4514		Aerobic	Host-associated	Mesophilic	Human, Animal	Yes	Bacteria	0.380373
Bartonella henselae Houston-1	283166	0.598807	0.602	0.0804065	0.0961249	45.4153		Aerobic	Host-associated	Mesophilic	Human, Animal	Yes	Bacteria	0.382303
Bartonella quintana Toulouse	283165	0.603027	0.603	0.0720585	0.112807	45.8539		Aerobic	Host-associated	Mesophilic	Human	Yes	Bacteria	0.387968
Bartonella tribocorum CIP 105476	382640	0.59187	0.593	0.083536	0.112629	45.948		Aerobic	Host-associated	Mesophilic	Rat	Yes	Bacteria	0.388222
Baumannia cicadellinicola Homalodisca coagulata	374463	0.641632	0.637	0.0738131	0.104318	40.7592			Host-associated		No	Yes	Bacteria	0.332362
Bdellovibrio bacteriovorus	264462	0.463807	0.448	0.162662	0.170638	47.3971		Aerobic	Multiple	Mesophilic	Gram-negative bacteria	Yes	Bacteria	0.506455
Beijerinckia indica ATCC 9039	395963	0.607896	0.619	0.134364	0.118006	46.697		Aerobic		Mesophilic		Yes	Bacteria	0.56983
Beutenbergia cavernae DSM 12333	471853	0.721914	0.727	0.0831061	0.0605786	31.0853		Aerobic	Terrestrial	Mesophilic	No	Yes	Bacteria	0.731166
Bifidobacterium adolescentis ATCC 15703	367928	0.498905	0.4845	0.303248	0.198873	40.0566	Non-halophilic	Anaerobic	Host-associated	Mesophilic	No	Yes	Bacteria	0.591843
Bifidobacterium animalis lactis AD011	442563	0.534876	0.525	0.194238	0.149501	40.053	Non-halophilic	Anaerobic	Multiple	Mesophilic		Yes	Bacteria	0.604904
Bifidobacterium animalis lactis Bl 04	580050	0.520703	0.513	0.210482	0.163519	39.9711	Non-halophilic	Anaerobic	Multiple	Mesophilic		No	Bacteria	0.604821
Bifidobacterium animalis lactis DSM 10140	555970	0.520243	0.512	0.211055	0.163964	39.9936		Anaerobic	Multiple	Mesophilic	No	No	Bacteria	0.604821
Bifidobacterium dentium Bd1	401473	0.504512	0.49	0.240438	0.223582	41.3084	Non-halophilic	Anaerobic		Mesophilic	Human	Yes	Bacteria	0.585367
Bifidobacterium longum	206672	0.483489	0.465	0.321473	0.213793	40.0459	Non-halophilic	Anaerobic	Host-associated	Mesophilic	No	No	Bacteria	0.601273
Bifidobacterium longum infantis ATCC 15697	391904	0.456954	0.434	0.32425	0.233793	40.6393		Anaerobic	Host-associated	Mesophilic	No	Yes	Bacteria	0.598631
Bifidobacterium longum JDM301 uid49131	759350	0.505941	0.4835	0.284592	0.204007	39.7977		Aerobic	Host-associated	Mesophilic	No	No	Bacteria	0.598149
Blattabacterium Blattella germanica Bge	331104	0.686547	0.688	0.0538691	0.0313809	35.6915		Aerobic	Host-associated	Mesophilic		Yes	Bacteria	0.271417
Blattabacterium Periplaneta americana BPLAN	600809	0.663252	0.665	0.0612417	0.0580961	37.3346			Host-associated			Yes	Bacteria	0.282122
Bordetella avium 197N	360910	0.537465	0.535	0.168984	0.138838	42.0973		Aerobic	Host-associated		Animal	Yes	Bacteria	0.615826
Bordetella bronchiseptica	257310	0.649262	0.66	0.141823	-0.018841	33.0803		Aerobic	Host-associated	Mesophilic	Animal	Yes	Bacteria	0.68077
Bordetella parapertussis	257311	0.657198	0.665	0.12943	-0.0262774	33.0154		Aerobic	Host-associated	Mesophilic	Human, Sheep	Yes	Bacteria	0.681
Bordetella pertussis	257313	0.651224	0.66	0.13763	-0.0142801	33.2547		Aerobic	Host-associated	Mesophilic	Human	Yes	Bacteria	0.677206
Bordetella petrii	340100	0.565933	0.582	0.202947	0.0852944	36.6776		Anaerobic	Aquatic	Mesophilic	No	Yes	Bacteria	0.654828
Borrelia afzelii PKo	390236	0.659574	0.673	0.0963634	0.0494735	39.2002	Non-halophilic	Aerobic	Host-associated	Mesophilic	Human	Yes	Bacteria	0.277032
Borrelia burgdorferi	224326	0.656269	0.6575	0.0902588	0.055857	40.0978		Microaerophilic	Host-associated	Mesophilic	Human	No	Bacteria	0.281699
Borrelia burgdorferi ZS7	445985	0.657394	0.664	0.0919743	0.0525288	39.7099		Microaerophilic	Host-associated	Mesophilic	Human	Yes	Bacteria	0.28267
Borrelia duttonii Ly	412419	0.67056	0.684	0.10877	0.0102351	37.21		Aerobic	Host-associated	Psychrophilic	Human	Yes	Bacteria	0.280116
Borrelia garinii PBi	290434	0.655666	0.664	0.100012	0.0381133	39.7699			Host-associated	Mesophilic	Human	Yes	Bacteria	0.280914
Borrelia hermsii DAH	314723	0.672846	0.6985	0.106322	0.0282284	39.3382		Aerobic	Host-associated	Mesophilic	Human	Yes	Bacteria	0.298277
Borrelia recurrentis A1	412418	0.680558	0.704	0.108189	-0.00297599	36.5975		Aerobic	Host-associated	Mesophilic	Human	Yes	Bacteria	0.275256
Borrelia turicatae 91E135	314724	0.668034	0.697	0.110214	0.00430941	38.4424		Aerobic	Host-associated	Mesophilic	Human	Yes	Bacteria	0.29119
Brachybacterium faecium DSM 4810	446465	0.735558	0.747	0.11599	0.026043	30.4816		Aerobic	Terrestrial		No	Yes	Bacteria	0.720458
Brachyspira hyodysenteriae WA1	565034	0.745259	0.747	0.0583442	-0.0761416	33.8984		Facultative	Host-associated	Mesophilic	Yes	Yes	Bacteria	0.270007
Brachyspira murdochii DSM 12563 uid48819	526224	0.724779	0.725	0.0607032	-0.0338476	35.8522		Facultative	Host-associated	Mesophilic	No	Yes	Bacteria	0.277514
Bradyrhizobium BTAi1	288000	0.578694	0.593	0.180631	0.160051	37.5996		Aerobic	Host-associated	Mesophilic		Yes	Bacteria	0.648062
Bradyrhizobium japonicum	224911	0.576479	0.602	0.217695	0.180152	39.101		Aerobic	Host-associated	Mesophilic	No	Yes	Bacteria	0.640594
Bradyrhizobium ORS278	114615	0.609606	0.623	0.162826	0.122484	35.8456			Host-associated	Mesophilic	No	Yes	Bacteria	0.655104
Brevibacillus brevis NBRC 100599	358681	0.423351	0.409	0.153306	0.278169	54.3015		Aerobic	Terrestrial	Mesophilic	No	Yes	Bacteria	0.472736
Brucella abortus 9-941	262698	0.554434	0.553	0.166872	0.179906	43.7204		Facultative	Host-associated	Mesophilic	Human, Cattle	Yes	Bacteria	0.572193
Brucella abortus bv 1 9 941	262698	0.554434	0.553	0.166872	0.179906	43.7204		Facultative	Host-associated	Mesophilic	Human, Cattle	No	Bacteria	0.572193
Brucella abortus S19	430066	0.586983	0.586	0.145873	0.169854	43.6365	Non-halophilic	Facultative	Multiple	Mesophilic	Mammal	No	Bacteria	0.572217
Brucella canis ATCC 23365	483179	0.549357	0.548	0.17042	0.182097	43.7283					Dog, Human	Yes	Bacteria	0.572427
Brucella melitensis	224914	0.547344	0.547	0.168845	0.179435	44.0325		Aerobic	Host-associated	Mesophilic	Human, Animal	No	Bacteria	0.572225
Brucella melitensis ATCC 23457	546272	0.553082	0.55	0.157087	0.182423	43.7061		Facultative	Host-associated	Mesophilic	Human, Animal	Yes	Bacteria	0.572212
Brucella melitensis biovar Abortus	359391	0.556584	0.554	0.16415	0.178568	43.6866		Facultative	Host-associated	Mesophilic	Human, cattle	No	Bacteria	0.572219
Brucella microti CCM 4915	568815	0.57519	0.578	0.168668	0.167056	43.7666	Non-halophilic		Multiple		Mammals	Yes	Bacteria	0.572543
Brucella ovis	444178	0.586501	0.5905	0.16099	0.155386	44.0291		Facultative	Host-associated	Mesophilic	Sheep	Yes	Bacteria	0.571946
Brucella suis 1330	204722	0.551234	0.55	0.170511	0.179783	43.6732		Aerobic	Host-associated	Mesophilic	Human, Animal	Yes	Bacteria	0.572513
Brucella suis ATCC 23445	470137	0.570424	0.572	0.172341	0.173578	43.8696		Aerobic	Host-associated	Mesophilic	Human, Animal	No	Bacteria	0.572052
Buchnera aphidicola	224915	0.686318	0.688	0.0744585	0.0561319	36.7289			Host-associated	Mesophilic	No	No	Bacteria	0.253416
Buchnera aphidicola 5A Acyrthosiphon pisum	563178	0.682932	0.682	0.0493866	0.0182842	37.1263			Host-associated	Mesophilic	No	Yes	Bacteria	0.262857
Buchnera aphidicola Cc Cinara cedri	372461	0.773578	0.778	0.0583134	0.00165072	31.3838			Host-associated	Mesophilic	No	No	Bacteria	0.202001
Buchnera aphidicola Sg	198804	0.703976	0.705	0.0521209	-0.00926715	35.4939			Host-associated	Mesophilic	No	No	Bacteria	0.253306
Buchnera aphidicola Tuc7 Acyrthosiphon pisum	561501	0.683701	0.683	0.0495288	0.013675	37.1803			Host-associated	Mesophilic	No	No	Bacteria	0.262925
Buchnera sp	107806	0.681452	0.683	0.0521074	0.0178522	37.1804			Host-associated	Mesophilic	No	No	Bacteria	0.263649
Burkholderia 383	269483	0.628351	0.644	0.171063	0.0315145	34.8178		Facultative	Multiple		Human	Yes	Bacteria	0.662724
Burkholderia ambifaria AMMD	339670	0.640885	0.657	0.15952	0.0174084	34.3065		Facultative	Multiple	Mesophilic		Yes	Bacteria	0.667748
Burkholderia ambifaria MC40 6	398577	0.635277	0.652	0.164566	0.028307	34.6259	Non-halophilic		Multiple	Mesophilic	Human	No	Bacteria	0.663917
Burkholderia CCGE1002 uid42523	640511	0.624476	0.643	0.166787	0.0803591	38.9014		Facultative	Host-associated	Mesophilic		Yes	Bacteria	0.632668
Burkholderia cepacia AMMD	339670	0.640885	0.657	0.15952	0.0174084	34.3065		Facultative	Multiple	Mesophilic		No	Bacteria	0.667748
Burkholderia glumae BGR1	626418	0.645035	0.675	0.178085	0.0290094	34.0923		Aerobic	Multiple	Mesophilic	Rice	Yes	Bacteria	0.679263
Burkholderia mallei ATCC 23344	243160	0.626906	0.652	0.180743	0.0158517	33.5527			Host-associated	Mesophilic	Human, Animal	No	Bacteria	0.684855
Burkholderia mallei NCTC 10229	412022	0.641451	0.658	0.14771	0.000284794	33.1265			Host-associated	Mesophilic	Human, Animal	Yes	Bacteria	0.684673
Burkholderia mallei NCTC 10247	320389	0.650387	0.666	0.138976	-0.0110055	33.0188			Host-associated	Mesophilic	Human, Animal	No	Bacteria	0.684846
Burkholderia mallei SAVP1	320388	0.654431	0.671	0.1408	-0.0115769	33.1468			Host-associated	Mesophilic	Human, Animal	No	Bacteria	0.684038
Burkholderia multivorans ATCC 17616	395019	0.642983	0.672	0.178912	0.0516576	34.7359	Non-halophilic	Aerobic	Host-associated	Mesophilic	Human	Yes	Bacteria	0.666861
Burkholderia multivorans ATCC 17616 JGI	395019	0.621877	0.645	0.17741	0.0463826	34.7359	Non-halophilic	Aerobic	Host-associated	Mesophilic	Human	No	Bacteria	0.666861
Burkholderia multivorans ATCC 17616 Tohoku	395019	0.62944	0.65	0.167206	0.048279	34.4312	Non-halophilic	Aerobic	Host-associated	Mesophilic	Human	No	Bacteria	0.666863
Burkholderia phymatum STM815	391038	0.565011	0.579	0.191065	0.13244	40.4532	Non-halophilic		Host-associated	Mesophilic	No	Yes	Bacteria	0.622924
Burkholderia phytofirmans PsJN	398527	0.599948	0.611	0.163195	0.0979734	40.2745		Aerobic	Terrestrial	Mesophilic	No	Yes	Bacteria	0.622868
Burkholderia pseudomallei 1106a	357348	0.62336	0.645	0.173592	0.0240759	33.6927		Aerobic	Terrestrial	Mesophilic	Animal	No	Bacteria	0.68258
Burkholderia pseudomallei 1710b	320372	0.596273	0.63	0.213132	0.0617802	35.082		Aerobic	Terrestrial	Mesophilic	Animal	No	Bacteria	0.679782
Burkholderia pseudomallei 668	320373	0.623066	0.645	0.173055	0.0216392	33.7167		Aerobic	Terrestrial	Mesophilic	Animal	Yes	Bacteria	0.682892
Burkholderia pseudomallei K96243	272560	0.634793	0.654	0.161883	0.0203115	33.7039		Aerobic	Terrestrial	Mesophilic	Animal	No	Bacteria	0.680587
Burkholderia pseudomallei MSHR346	536230	0.642613	0.667	0.168484	0.00666332	33.7255		Aerobic	Terrestrial	Mesophilic	Human	No	Bacteria	0.677088
Burkholderia thailandensis E264	271848	0.621896	0.64	0.164595	0.033761	34.2803		Aerobic	Terrestrial	Mesophilic		Yes	Bacteria	0.676281
Burkholderia vietnamiensis G4	269482	0.599391	0.635	0.223299	0.0877737	36.6512		Facultative	Multiple		Human	Yes	Bacteria	0.657381
Burkholderia xenovorans LB400	266265	0.581364	0.596	0.182396	0.108141	40.8628		Aerobic	Multiple	Mesophilic	Human, Plants	Yes	Bacteria	0.626278
Caldicellulosiruptor saccharolyticus DSM 8903	351627	0.658931	0.661	0.0574799	0.0747435	44.907		Anaerobic	Specialized	Thermophilic	No	Yes	Bacteria	0.352541
Caldivirga maquilingensis IC-167	397948	0.670201	0.675	0.0700248	0.0275722	44.2873		Microaerophilic	Specialized	Hyperthermophilic	No	Yes	Archaea	0.430958
Campylobacter concisus 13826	360104	0.645782	0.641	0.0924863	0.0792482	45.5818		Microaerophilic	Host-associated	Mesophilic	Human	Yes	Bacteria	0.392668
Campylobacter curvus 525 92	360105	0.663722	0.662	0.0614909	0.0238465	50.0203		Microaerophilic	Host-associated	Mesophilic	Human	Yes	Bacteria	0.445353
Campylobacter fetus 82-40	360106	0.674656	0.675	0.0605205	0.071881	43.2106		Microaerophilic	Host-associated		Human, Animal	Yes	Bacteria	0.333075
Campylobacter hominis ATCC BAA-381	360107	0.668651	0.665	0.0690993	0.0709729	44.0882		Anaerobic	Host-associated	Mesophilic	No	Yes	Bacteria	0.317384
Campylobacter jejuni	192222	0.674997	0.676	0.0657773	0.06935	39.288		Microaerophilic	Multiple	Mesophilic	Human	No	Bacteria	0.305486
Campylobacter jejuni 81116	407148	0.673583	0.674	0.0641717	0.0628411	39.2027		Microaerophilic	Multiple	Mesophilic	Human	No	Bacteria	0.305415
Campylobacter jejuni 81-176	354242	0.681249	0.682	0.0679891	0.0590871	39.284		Microaerophilic	Multiple	Mesophilic	Human	Yes	Bacteria	0.304755
Campylobacter jejuni doylei 269 97	360109	0.66446	0.667	0.0750893	0.0785161	39.8117	Non-halophilic	Microaerophilic	Multiple	Mesophilic	Human	No	Bacteria	0.305733
Campylobacter jejuni RM1221	195099	0.676544	0.677	0.0629179	0.0648415	39.2658		Microaerophilic	Multiple	Mesophilic	Human	No	Bacteria	0.303061
Campylobacter lari RM2100	306263	0.67519	0.675	0.0700021	0.0647543	37.9944		Microaerophilic	Multiple	Mesophilic	Animal	Yes	Bacteria	0.2962
Candidatus Accumulibacter phosphatis clade IIA UW 1	522306	0.691396	0.701	0.0995577	-0.0732982	40.8541			Specialized	Mesophilic		Yes	Bacteria	0.639693
Candidatus Amoebophilus asiaticus 5a2	452471	0.668378	0.673	0.0619839	0.0445028	46.1081			Host-associated			Yes	Bacteria	0.35045
Candidatus Azobacteroides pseudotrichonymphae genomovar CFP2	511995	0.651152	0.659	0.0885476	0.0628726	45.1892			Specialized	Mesophilic	No	Yes	Bacteria	0.329478
Candidatus Blochmannia floridanus	203907	0.685288	0.71	0.113723	0.0263862	36.5269			Specialized	Mesophilic	No	No	Bacteria	0.273832
Candidatus Blochmannia pennsylvanicus BPEN	291272	0.675604	0.677	0.0502856	0.00241928	40.8987					No	Yes	Bacteria	0.295647
Candidatus Carsonella ruddii PV	387662	0.783987	0.781	0.0500961	0.0136448	29.8995			Specialized		No	No	Bacteria	0.165644
Candidatus Desulfococcus oleovorans Hxd3	96561	0.662867	0.683	0.135143	-0.0340982	42.1398		Anaerobic	Aquatic	Mesophilic	No	Yes	Bacteria	0.561686
Candidatus Desulforudis audaxviator MP104C	477974	0.624217	0.636	0.128224	0.00699297	42.3933			Specialized		No	Yes	Bacteria	0.608471
Candidatus Hamiltonella defensa 5AT Acyrthosiphon pisum	572265	0.590892	0.601	0.101308	0.106756	50.9718			Host-associated	Mesophilic		Yes	Bacteria	0.4046
Candidatus Hodgkinia cicadicola Dsem	573234	0.676044	0.679	0.0412997	-0.0151531	46.4985			Specialized		No	No	Bacteria	0.583852
Candidatus Korarchaeum cryptofilum OPF8	374847	0.67436	0.679	0.0817873	0.0524311	45.8341		Anaerobic	Specialized	Thermophilic		Yes	Archaea	0.490007
Candidatus Koribacter versatilis Ellin345	204669	0.561485	0.566	0.125695	0.161911	44.6386		Aerobic	Terrestrial	Mesophilic	No	No	Bacteria	0.583838
Candidatus Liberibacter asiaticus psy62	537021	0.64207	0.647	0.0738681	0.0656615	46.4151				Mesophilic	Citrus	Yes	Bacteria	0.364788
Candidatus Methanoregula boonei 6A8	456442	0.631457	0.644	0.111613	0.0543659	47.0595		Anaerobic	Terrestrial	Mesophilic	No	Yes	Archaea	0.545136
Candidatus Methanosphaerula palustris E1 9c	521011	0.720893	0.733	0.0837918	-0.0693319	46.4008		Anaerobic	Specialized	Mesophilic	No	Yes	Archaea	0.553537
Candidatus Pelagibacter ubique HTCC1062	335992	0.697542	0.698	0.0569169	0.0491472	37.1099		Aerobic	Aquatic	Mesophilic		Yes	Bacteria	0.296831
Candidatus Phytoplasma australiense	59748	0.642242	0.65	0.0958858	0.0736763	38.9705		Aerobic	Host-associated	Mesophilic	Grapevines	Yes	Bacteria	0.274247
Candidatus Phytoplasma mali	37692	0.704784	0.7175	0.0886458	0.0190856	32.0166		Aerobic	Host-associated	Mesophilic	Plant	No	Bacteria	0.213937
Candidatus Puniceispirillum marinum IMCC1322 uid47081	488538	0.695671	0.698	0.0685019	0.0547596	49.9361			Aquatic			Yes	Bacteria	0.488537
Candidatus Riesia pediculicola USDA uid46841	515618	0.689669	0.692	0.0514995	0.00259253	39.735			Host-associated	Mesophilic	No	No	Bacteria	0.285725
Candidatus Ruthia magnifica Cm Calyptogena magnifica	413404	0.6431	0.643	0.0612831	0.0791235	43.5592					No	Yes	Bacteria	0.340334
Candidatus Sulcia muelleri DMIN uid47075	641892	0.766391	0.77	0.0472157	-0.00290784	31.848			Specialized			No	Bacteria	0.224931
Candidatus Sulcia muelleri GWSS	444179	0.769485	0.772	0.0483035	-0.00151758	31.7851						No	Bacteria	0.224408
Candidatus Sulcia muelleri SMDSEM	595499	0.744937	0.749	0.0711315	-0.000506237	32.6438			Specialized			No	Bacteria	0.225952
Candidatus Vesicomyosocius okutanii HA	412965	0.648834	0.648	0.070095	0.0763233	40.5817	Non-halophilic	Anaerobic	Host-associated	Mesophilic	No	Yes	Bacteria	0.315949
Candidiatus Sulcia muelleri SMDSEM	595499	0.744937	0.749	0.0711315	-0.000506237	32.6438			Specialized			No	Bacteria	0.225952
Capnocytophaga ochracea DSM 7271	521097	0.592458	0.591	0.103187	0.112443	48.4213		Facultative	Host-associated	Mesophilic	Human	Yes	Bacteria	0.39588
Carboxydothermus hydrogenoformans Z-2901	246194	0.702522	0.705	0.0425846	0.0133016	50.0788		Anaerobic	Aquatic	Hyperthermophilic	No	Yes	Bacteria	0.420497
Catenulispora acidiphila DSM 44928	479433	0.633662	0.644	0.160801	0.128379	32.7151		Aerobic	Terrestrial	Mesophilic	No	Yes	Bacteria	0.697671
Caulobacter crescentus	190650	0.566345	0.57	0.195019	0.120076	34.9437		Aerobic	Aquatic	Mesophilic	No	Yes	Bacteria	0.67214
Caulobacter crescentus NA1000	565050	0.560186	0.563	0.201446	0.122135	34.7999		Aerobic	Aquatic	Mesophilic	No	No	Bacteria	0.671716
Caulobacter K31	366602	0.605161	0.614	0.157842	0.108552	34.5106	Non-halophilic	Aerobic		Mesophilic	No	Yes	Bacteria	0.673484
Caulobacter segnis ATCC 21756 uid41709	509190	0.617162	0.625	0.175646	0.0747657	33.5917		Aerobic	Aquatic	Mesophilic		Yes	Bacteria	0.676669
Cellulomonas flavigena DSM 20109 uid48821	446466	0.751733	0.761	0.104706	0.0379387	30.3178		Facultative	Terrestrial	Mesophilic	No	Yes	Bacteria	0.742936
Cellvibrio japonicus Ueda107	498211	0.565763	0.566	0.106014	0.105126	47.5049		Aerobic	Terrestrial	Mesophilic	No	Yes	Bacteria	0.519912
Chitinophaga pinensis DSM 2588	485918	0.594088	0.586	0.10245	0.151846	50.8252		Aerobic	Terrestrial	Mesophilic	No	Yes	Bacteria	0.452271
Chlamydia muridarum	243161	0.631334	0.633	0.0572693	0.0767667	48.648			Host-associated	Mesophilic	Human, Animal	Yes	Bacteria	0.403052
Chlamydia trachomatis	272561	0.640661	0.64	0.0572649	0.0841808	49.4694			Host-associated	Mesophilic	Human	No	Bacteria	0.413049
Chlamydia trachomatis 434 Bu	471472	0.637814	0.638	0.0576004	0.0877227	49.4806			Host-associated	Mesophilic	Human	No	Bacteria	0.413291
Chlamydia trachomatis A HAR-13	315277	0.638163	0.637	0.0585848	0.0845874	49.4671			Host-associated	Mesophilic	Human	No	Bacteria	0.412667
Chlamydia trachomatis B Jali20 OT	580049	0.639154	0.638	0.057311	0.0835978	49.4529			Host-associated	Mesophilic	Human	Yes	Bacteria	0.412992
Chlamydia trachomatis B TZ1A828 OT	672161	0.638243	0.637	0.0573651	0.085074	49.4441			Host-associated	Mesophilic	Human	No	Bacteria	0.413025
Chlamydia trachomatis D UW 3 CX	272561	0.643269	0.643	0.0571121	0.083187	49.4943			Host-associated	Mesophilic	Human	No	Bacteria	0.413073
Chlamydia trachomatis Jali20	580049	0.639154	0.638	0.057311	0.0835978	49.4529			Host-associated	Mesophilic	Human	No	Bacteria	0.412992
Chlamydia trachomatis L2b UCH 1 proctitis	471473	0.637594	0.638	0.0575002	0.0883799	49.488			Host-associated	Mesophilic	Human	No	Bacteria	0.41328
Chlamydophila abortus S26 3	218497	0.63951	0.64	0.0523125	0.0697302	50.2858			Host-associated	Mesophilic	Human, Animal	Yes	Bacteria	0.398664
Chlamydophila caviae	227941	0.644345	0.645	0.054868	0.0597012	48.6256			Host-associated	Mesophilic	Human, Animal	Yes	Bacteria	0.391856
Chlamydophila felis Fe C-56	264202	0.656762	0.658	0.0480072	0.0380006	49.6924			Host-associated	Mesophilic	Human, Animal	Yes	Bacteria	0.393402
Chlamydophila pneumoniae AR39	115711	0.595327	0.594	0.0652925	0.11081	50.3454			Host-associated	Mesophilic	Human	No	Bacteria	0.40575
Chlamydophila pneumoniae CWL029	115713	0.60143	0.6	0.0641658	0.110087	50.3507			Host-associated	Mesophilic	Human	No	Bacteria	0.405777
Chlamydophila pneumoniae J138	138677	0.600684	0.599	0.0637639	0.109539	50.4144			Host-associated	Mesophilic	Human	No	Bacteria	0.405815
Chlamydophila pneumoniae TW 183	182082	0.59501	0.593	0.0645053	0.113295	50.3715			Host-associated	Mesophilic	Human	Yes	Bacteria	0.405762
Chlorobaculum parvum NCIB 8327	517417	0.671677	0.677	0.123139	-0.0175375	44.0377		Facultative	Aquatic	Mesophilic	No	Yes	Bacteria	0.557961
Chlorobium chlorochromatii CaD3	340177	0.627081	0.626	0.0716663	0.0419999	46.9738		Anaerobic	Aquatic	Mesophilic	No	Yes	Bacteria	0.442782
Chlorobium limicola DSM 245	290315	0.734046	0.736	0.0539472	-0.0230763	50.1333	Mesophilic	Anaerobic	Aquatic	Mesophilic	No	Yes	Bacteria	0.513168
Chlorobium luteolum DSM 273	319225	0.646193	0.652	0.113036	0.0226755	45.4269		Anaerobic	Multiple	Mesophilic	No	Yes	Bacteria	0.5733
Chlorobium phaeobacteroides BS1	331678	0.750933	0.751	0.0393468	-0.00859259	52.7567			Aquatic	Mesophilic	No	Yes	Bacteria	0.489271
Chlorobium phaeobacteroides DSM 266	290317	0.693402	0.696	0.0499844	0.0197853	51.8026	Mesophilic	Facultative	Aquatic	Mesophilic	No	No	Bacteria	0.483514
Chlorobium tepidum TLS	194439	0.67216	0.678	0.105313	-0.00388656	44.0137		Anaerobic	Specialized	Thermophilic	No	Yes	Bacteria	0.565298
Chloroflexus aggregans DSM 9485	326427	0.665215	0.667	0.0768395	0.0624259	49.877		Facultative	Specialized	Thermophilic	No	Yes	Bacteria	0.564285
Chloroflexus aurantiacus J 10 fl	324602	0.662638	0.665	0.0729537	0.0729812	49.6038		Anaerobic	Specialized	Thermophilic	No	Yes	Bacteria	0.566972
Chloroflexus Y 400 fl	480224	0.659519	0.663	0.0775193	0.0738755	49.6401						Yes	Bacteria	0.566819
Chloroherpeton thalassium ATCC 35110	517418	0.664765	0.663	0.0564608	-0.00602402	49.8127		Facultative	Aquatic	Mesophilic	No	Yes	Bacteria	0.450389
Chromobacterium violaceum	243365	0.579298	0.589	0.215962	0.00466612	33.9543		Facultative	Multiple	Mesophilic	Human	Yes	Bacteria	0.648337
Chromohalobacter salexigens DSM 3043	290398	0.628574	0.639	0.144008	0.0522899	38.9391	Moderate halophilic	Aerobic		Mesophilic	No	Yes	Bacteria	0.639119
Citrobacter koseri ATCC BAA-895	290338	0.434852	0.424	0.196393	0.214418	45.0869			Multiple	Mesophilic	Human, Animal	Yes	Bacteria	0.538274
Citrobacter rodentium ICC168	637910	0.439174	0.433	0.194031	0.191524	43.7425		Facultative	Multiple	Mesophilic	Mouse	Yes	Bacteria	0.545504
Clavibacter michiganensis NCPPB 382	443906	0.709843	0.728	0.155022	0.0510499	29.7824		Aerobic	Multiple	Mesophilic	Tomato	Yes	Bacteria	0.724959
Clavibacter michiganensis sepedonicus	31964	0.68563	0.715	0.186574	0.0675132	30.618		Aerobic	Multiple	Mesophilic	Plant	No	Bacteria	0.723774
Clostridiales genomosp BVAB3 UPII9 5 uid46219	699246	0.656525	0.654	0.0612978	0.0481231	52.0385						Yes	Bacteria	0.44212
Clostridium acetobutylicum	272562	0.655876	0.655	0.0780942	0.0885723	39.4721	Non-halophilic	Anaerobic	Multiple	Mesophilic	No	Yes	Bacteria	0.309251
Clostridium beijerinckii NCIMB 8052	290402	0.666008	0.664	0.0907363	0.098527	38.2817	Non-halophilic			Mesophilic	No	Yes	Bacteria	0.298556
Clostridium botulinum A	413999	0.652929	0.656	0.0941268	0.0883503	36.0774	Non-halophilic	Anaerobic	Multiple	Mesophilic	Human	No	Bacteria	0.282387
Clostridium botulinum A ATCC 19397	441770	0.64825	0.651	0.10005	0.0828855	36.0816		Anaerobic	Multiple	Mesophilic	Human	No	Bacteria	0.282053
Clostridium botulinum A Hall	441771	0.648548	0.652	0.100726	0.0824973	36.0653		Anaerobic	Multiple	Mesophilic	Human	No	Bacteria	0.281847
Clostridium botulinum A2 Kyoto	536232	0.646139	0.651	0.109808	0.0932999	36.2545		Anaerobic	Multiple	Mesophilic	Human	No	Bacteria	0.28211
Clostridium botulinum A3 Loch Maree	498214	0.660777	0.665	0.0956463	0.0877965	36.2662		Anaerobic	Multiple	Mesophilic	Human	No	Bacteria	0.281433
Clostridium botulinum B Eklund 17B	508765	0.729692	0.731	0.0700181	0.0266087	34.3687		Anaerobic	Multiple	Mesophilic	No	No	Bacteria	0.274797
Clostridium botulinum B1 Okra	498213	0.657648	0.662	0.0959903	0.0921257	36.2261		Anaerobic	Multiple	Mesophilic	Human	Yes	Bacteria	0.28228
Clostridium botulinum Ba4 657	515621	0.656429	0.661	0.0983414	0.0890908	35.9629		Anaerobic	Multiple	Mesophilic	Human	No	Bacteria	0.280445
Clostridium botulinum E3 Alaska E43	508767	0.736533	0.738	0.0660704	0.0239278	34.2367		Anaerobic	Multiple	Mesophilic	Human	No	Bacteria	0.273612
Clostridium botulinum F Langeland	441772	0.65173	0.656	0.101096	0.0863149	36.1188		Anaerobic	Multiple	Mesophilic	Human	No	Bacteria	0.282993
Clostridium cellulolyticum H10	394503	0.63654	0.633	0.073751	0.122781	48.671		Anaerobic	Terrestrial	Mesophilic	No	Yes	Bacteria	0.37404
Clostridium difficile 630	272563	0.601939	0.606	0.129967	0.127967	36.3485	Non-halophilic	Anaerobic	Multiple	Mesophilic	Human	Yes	Bacteria	0.290584
Clostridium difficile CD196	645462	0.60993	0.609	0.111871	0.110234	35.8676		Anaerobic	Multiple	Mesophilic	Human	No	Bacteria	0.285632
Clostridium difficile R20291	645463	0.609927	0.612	0.122351	0.113864	36.0741		Anaerobic	Multiple	Mesophilic	Human	No	Bacteria	0.288074
Clostridium kluyveri DSM 555	431943	0.628114	0.646	0.138844	0.123597	41.6333	Non-halophilic	Anaerobic	Aquatic	Mesophilic	No	Yes	Bacteria	0.320402
Clostridium novyi NT	386415	0.71816	0.719	0.0740065	0.0434592	35.2857		Anaerobic	Terrestrial			Yes	Bacteria	0.288557
Clostridium perfringens	195102	0.640862	0.634	0.101814	0.047716	34.1284	Non-halophilic	Anaerobic	Multiple	Mesophilic	Human, Animal	No	Bacteria	0.28512
Clostridium perfringens ATCC 13124	195103	0.637489	0.63	0.106013	0.0470879	34.259	Non-halophilic	Anaerobic	Multiple	Mesophilic	Human, Animal	No	Bacteria	0.283792
Clostridium perfringens SM101	289380	0.629047	0.62	0.1137	0.0396544	34.2193	Non-halophilic	Anaerobic	Multiple	Mesophilic	Human, Animal	No	Bacteria	0.282309
Clostridium perfringens SM101 uid12521	289380	0.629047	0.62	0.1137	0.0396544	34.2193	Non-halophilic	Anaerobic	Multiple	Mesophilic	Human, Animal	Yes	Bacteria	0.282309
Clostridium phytofermentans ISDg	357809	0.585609	0.58	0.110664	0.155452	46.5417		Anaerobic	Terrestrial	Mesophilic	No	Yes	Bacteria	0.353485
Clostridium tetani E88	212717	0.684979	0.69	0.0872003	0.047435	36.0941	Non-halophilic	Anaerobic	Multiple	Mesophilic	Human	Yes	Bacteria	0.286405
Clostridium thermocellum ATCC 27405	203119	0.708662	0.712	0.0610636	0.0496072	50.0856		Anaerobic	Multiple	Thermophilic	No	Yes	Bacteria	0.389866
Colwellia psychrerythraea 34H	167879	0.531803	0.522	0.125166	0.193009	46.8371		Facultative	Specialized	Psychrophilic	No	Yes	Bacteria	0.380054
Conexibacter woesei DSM 14684 uid43467	469383	0.738362	0.753	0.102922	-0.0281013	29.9591		Aerobic	Terrestrial	Mesophilic	No	Yes	Bacteria	0.727334
Coprothermobacter proteolyticus DSM 5265	309798	0.773777	0.774	0.0258103	0.0108651	54.9492		Anaerobic	Specialized	Thermophilic	No	Yes	Bacteria	0.447701
Coraliomargarita akajimensis DSM 45221 uid47079	583355	0.602801	0.598	0.126229	0.1413	49.4211		Aerobic	Aquatic	Mesophilic		Yes	Bacteria	0.536018
Corynebacterium aurimucosum ATCC 700975	548476	0.42616	0.407	0.285874	0.287408	41.9466		Facultative	Host-associated	Mesophilic		Yes	Bacteria	0.605588
Corynebacterium diphtheriae	257309	0.379527	0.351	0.28932	0.294049	48.4556		Aerobic	Multiple	Mesophilic	Human	Yes	Bacteria	0.534785
Corynebacterium efficiens YS-314	196164	0.48111	0.47	0.268866	0.187962	38.4502		Facultative	Multiple	Mesophilic	No	Yes	Bacteria	0.629738
Corynebacterium glutamicum ATCC 13032 Bielefeld	196627	0.403071	0.373	0.316304	0.304215	47.059		Facultative	Multiple	Mesophilic	No	Yes	Bacteria	0.538418
Corynebacterium glutamicum ATCC 13032 Kitasato	196627	0.403877	0.374	0.317026	0.300802	46.9838		Facultative	Multiple	Mesophilic	No	No	Bacteria	0.537939
Corynebacterium glutamicum R	340322	0.408553	0.382	0.312874	0.293055	46.816		Facultative	Multiple	Mesophilic		No	Bacteria	0.541301
Corynebacterium jeikeium K411	306537	0.436642	0.418	0.309346	0.246987	40.1821	Non-halophilic	Facultative	Multiple	Mesophilic	Human	Yes	Bacteria	0.613514
Corynebacterium kroppenstedtii DSM 44385	645127	0.485305	0.473	0.165584	0.252531	49.7818		Facultative	Host-associated	Mesophilic	No	Yes	Bacteria	0.574599
Corynebacterium pseudotuberculosis uid50585	765874	0.37692	0.355	0.231319	0.335824	53.8447						Yes	Bacteria	0.521852
Corynebacterium urealyticum DSM 7109	504474	0.479775	0.467	0.282986	0.177997	37.4162		Aerobic	Host-associated	Mesophilic	Human	Yes	Bacteria	0.641852
Coxiella burnetii	227377	0.771335	0.775	0.0448092	-0.0370706	52.1943		Facultative	Multiple	Mesophilic	Animal, Human	Yes	Bacteria	0.425989
Coxiella burnetii CbuG Q212	434923	0.775461	0.778	0.0435017	-0.0336493	52.3312		Facultative	Multiple	Mesophilic	Animal, Human	No	Bacteria	0.426331
Coxiella burnetii CbuK Q154	434924	0.772078	0.775	0.0444934	-0.0336652	52.3676		Facultative	Multiple	Mesophilic	Animal, Human	No	Bacteria	0.42617
Coxiella burnetii Dugway 7E9-12	434922	0.768731	0.772	0.0458901	-0.032927	52.3332		Facultative	Host-associated	Mesophilic	Animal, Human	No	Bacteria	0.423711
Coxiella burnetii RSA 331	360115	0.765333	0.771	0.0470435	-0.034576	52.0703		Facultative	Multiple	Mesophilic	Animal, Human	No	Bacteria	0.427018
Croceibacter atlanticus HTCC2559 uid49661	216432	0.704861	0.705	0.0676778	0.0418408	42.5751		Aerobic	Aquatic		No	Yes	Bacteria	0.339
Cronobacter turicensis	413502	0.450348	0.442	0.187865	0.159176	41.2997		Facultative				No	0.572501	41.2997
Cryptobacterium curtum DSM 15641	469378	0.661451	0.66	0.0784404	0.149741	51.6182		Anaerobic			Human	Yes	Bacteria	0.509115
Cupriavidus metallidurans CH34 uid250	266264	0.530742	0.531	0.204031	0.159952	39.4373		Facultative	Specialized	Mesophilic	No	Yes	Bacteria	0.63531
Cupriavidus taiwanensis	164546	0.588678	0.607	0.197754	0.0851738	34.087		Facultative	Host-associated	Mesophilic	No	Yes	Bacteria	0.669899
Cyanobacteria bacterium Yellowstone A-Prime	321327	0.64297	0.652	0.108008	0.0339195	44.1795		Facultative	Specialized	Thermophilic	No	Yes	Bacteria	0.602373
Cyanobacteria bacterium Yellowstone B-Prime	321332	0.648046	0.654	0.0877937	0.0419256	46.0543		Facultative	Specialized	Thermophilic	No	No	Bacteria	0.584504
cyanobacterium UCYN A uid43697	713887	0.683369	0.685	0.042882	-0.0379204	40.9925						Yes	Bacteria	0.311168
Cyanothece ATCC 51142	43989	0.721709	0.725	0.0561875	-0.0760293	45.1221		Facultative	Aquatic	Mesophilic	No	Yes	Bacteria	0.379419
Cyanothece PCC 7424	65393	0.703827	0.709	0.060454	-0.0659157	45.9912		Facultative	Aquatic	Mesophilic	No	No	Bacteria	0.385098
Cyanothece PCC 7425	395961	0.668622	0.675	0.0813499	0.0477591	50.9697		Facultative	Aquatic	Mesophilic	No	No	Bacteria	0.506484
Cyanothece PCC 8801	41431	0.708647	0.713	0.0566806	-0.0658813	46.5732		Facultative	Aquatic	Mesophilic	No	Yes	Bacteria	0.397578
Cyanothece PCC 8802	395962	0.710563	0.715	0.055511	-0.060142	46.6146		Facultative	Aquatic	Mesophilic	No	No	Bacteria	0.398179
Cytophaga hutchinsonii ATCC 33406	269798	0.572601	0.567	0.0975765	0.148615	49.146		Aerobic	Multiple	Mesophilic	No	Yes	Bacteria	0.388465
Dechloromonas aromatica RCB	159087	0.580201	0.578	0.186073	0.10382	42.8716		Facultative	Multiple		No	Yes	Bacteria	0.592472
Deferribacter desulfuricans SSM1 uid46653	639282	0.705153	0.705	0.0701551	0.0409794	39.6243		Anaerobic	Specialized	Thermophilic		Yes	Bacteria	0.303108
Dehalococcoides BAV1	216389	0.696023	0.698	0.0615489	0.0329924	50.9169		Anaerobic				Yes	Bacteria	0.471726
Dehalococcoides CBDB1	255470	0.702323	0.704	0.0600638	0.0275928	50.8452	Mesophilic	Anaerobic	Multiple	Mesophilic	No	Yes	Bacteria	0.470259
Dehalococcoides ethenogenes 195	243164	0.707198	0.711	0.0687869	0.0121908	49.075	Mesophilic	Anaerobic	Multiple	Mesophilic	No	Yes	Bacteria	0.488503
Dehalococcoides GT uid42115	633145	0.705645	0.71	0.0663129	0.0288304	51.0307		Anaerobic	Aquatic	Mesophilic		Yes	Bacteria	0.473145
Dehalococcoides VS	311424	0.698924	0.7015	0.0666687	0.0450605	50.6205	Non-halophilic	Anaerobic	Aquatic	Mesophilic	No	Yes	Bacteria	0.472714
Dehalogenimonas lykanthroporepellens BL DC 9 uid48131	552811	0.668494	0.682	0.119484	0.00180131	46.057		Anaerobic		Mesophilic		Yes	Bacteria	0.550444
Deinococcus deserti VCD115	546414	0.451815	0.447	0.220172	0.269212	41.985		Aerobic	Terrestrial	Mesophilic		Yes	Bacteria	0.629703
Deinococcus geothermalis DSM 11300	319795	0.593224	0.598	0.122849	0.0936913	38.9367		Aerobic	Aquatic	Mesophilic	No	Yes	Bacteria	0.66472
Deinococcus radiodurans	243230	0.51651	0.525	0.203127	0.19906	37.2882		Aerobic	Terrestrial	Mesophilic	No	Yes	Bacteria	0.666144
Delftia acidovorans SPH-1	398578	0.624214	0.639	0.170228	-0.00486076	34.0508	Non-halophilic	Aerobic	Multiple	Mesophilic		Yes	Bacteria	0.664763
Denitrovibrio acetiphilus DSM 12809 uid46657	522772	0.6597	0.658	0.0705801	0.0910026	50.3164		Anaerobic	Aquatic	Mesophilic	No	Yes	Bacteria	0.425366
Desulfatibacillum alkenivorans AK 01	439235	0.630884	0.635	0.106781	-0.0110659	45.3147		Anaerobic	Aquatic	Mesophilic	No	Yes	Bacteria	0.544846
Desulfitobacterium hafniense DCB 2	272564	0.65949	0.659	0.06079	0.0579526	51.8071		Anaerobic	Specialized	Mesophilic	No	No	Bacteria	0.475373
Desulfitobacterium hafniense Y51	138119	0.65481	0.656	0.0675185	0.0579706	51.984		Anaerobic	Specialized	Mesophilic		Yes	Bacteria	0.473599
Desulfobacterium autotrophicum HRM2	177437	0.700978	0.705	0.0535569	0.00176934	50.4303		Anaerobic	Multiple	Mesophilic	No	Yes	Bacteria	0.487636
Desulfohalobium retbaense DSM 5692	485915	0.722875	0.734	0.0888406	-0.0589711	46.8521	Moderate halophilic	Anaerobic	Specialized	Mesophilic	No	Yes	Bacteria	0.573308
Desulfomicrobium baculatum DSM 4028	525897	0.704027	0.711	0.104208	-0.124961	42.8205		Anaerobic	Terrestrial	Mesophilic	No	Yes	Bacteria	0.58647
Desulfotalea psychrophila LSv54	177439	0.57017	0.564	0.101454	0.108446	51.1137		Anaerobic	Specialized	Psychrophilic	No	Yes	Bacteria	0.466316
Desulfotomaculum acetoxidans DSM 771	485916	0.732699	0.736	0.0483867	0.0111124	51.8746		Anaerobic	Multiple	Mesophilic	No	Yes	Bacteria	0.415548
Desulfotomaculum reducens MI-1	349161	0.579238	0.574	0.0825135	0.100469	52.3215	Moderate halophilic	Anaerobic	Aquatic	Mesophilic	No	Yes	Bacteria	0.422753
Desulfovibrio desulfuricans ATCC 27774	525146	0.556158	0.555	0.143651	0.14316	44.2609		Anaerobic	Multiple	Mesophilic	No	No	Bacteria	0.580722
Desulfovibrio desulfuricans G20	207559	0.560804	0.557	0.123215	0.112513	44.7297		Anaerobic	Multiple	Mesophilic	No	Yes	Bacteria	0.578361
Desulfovibrio magneticus RS 1	573370	0.593911	0.634	0.250131	0.0850808	38.6287		Anaerobic				Yes	Bacteria	0.626743
Desulfovibrio salexigens DSM 2638	526222	0.523139	0.506	0.19486	0.159021	49.8833		Anaerobic	Multiple	Mesophilic	No	Yes	Bacteria	0.470928
Desulfovibrio vulgaris Miyazaki F	883	0.622719	0.63	0.160728	0.0180937	33.0291		Anaerobic	Multiple	Mesophilic	No	No	Bacteria	0.67109
Desulfovibrio vulgaris DP4	391774	0.574808	0.572	0.173323	0.127846	40.9869		Anaerobic	Multiple	Mesophilic	No	No	Bacteria	0.63157
Desulfovibrio vulgaris Hildenborough	882	0.579669	0.577	0.170044	0.122313	40.8936		Anaerobic	Multiple	Mesophilic	No	Yes	Bacteria	0.632789
Desulfurivibrio alkaliphilus AHT2 uid49487	589865	0.696348	0.708	0.105445	-0.0429043	40.4103	Mesophilic	Anaerobic	Specialized	Mesophilic		Yes	Bacteria	0.602863
Desulfurococcus kamchatkensis 1221n	490899	0.715574	0.717	0.0413345	0.0462256	51.4278		Anaerobic	Aquatic	Hyperthermophilic	No	Yes	Archaea	0.453391
Diaphorobacter TPSY	535289	0.669347	0.684	0.149143	-0.0170736	33.9537		Facultative	Aquatic	Mesophilic	No	Yes	Bacteria	0.66834
Diaphorobacter TPSY uid29975	535289	0.640012	0.651	0.153992	-0.0251419	33.9537		Facultative	Aquatic	Mesophilic	No	No	Bacteria	0.66834
Dichelobacter nodosus VCS1703A	246195	0.671525	0.6745	0.0800824	-0.000921238	43.7999		Anaerobic	Host-associated	Mesophilic	Animal	Yes	Bacteria	0.443958
Dickeya dadantii Ech586	590409	0.566778	0.56	0.134647	0.164571	46.7841		Facultative	Multiple	Mesophilic	Plant	No	Bacteria	0.536391
Dickeya dadantii Ech703	579405	0.461503	0.456	0.166875	0.187733	45.1831		Facultative	Multiple	Mesophilic	Plant	Yes	Bacteria	0.550151
Dickeya zeae Ech1591	561229	0.46067	0.45	0.175522	0.18248	45.2184		Facultative			Plant	Yes	Bacteria	0.545173
Dictyoglomus thermophilum H 6 12	309799	0.694501	0.699	0.0622065	0.0318181	40.5244		Anaerobic	Aquatic	Thermophilic	No	Yes	Bacteria	0.33741
Dictyoglomus turgidum DSM 6724	515635	0.692262	0.696	0.0546979	0.0234221	40.7252		Anaerobic	Specialized	Thermophilic	No	Yes	Bacteria	0.339573
Dinoroseobacter shibae DFL 12	398580	0.621733	0.639	0.165332	0.106187	38.5659		Aerobic		Mesophilic		Yes	Bacteria	0.655246
Dyadobacter fermentans DSM 18053	471854	0.549674	0.543	0.0824781	0.0751028	48.5575		Aerobic	Host-associated	Mesophilic	No	Yes	Bacteria	0.51545
Edwardsiella ictaluri 93 146	634503	0.465304	0.458	0.173974	0.144629	41.8134		Facultative	Aquatic	Mesophilic	Catfish	Yes	Bacteria	0.574367
Edwardsiella tarda EIB202	498217	0.462449	0.455	0.186027	0.0890242	39.0346		Facultative	Multiple	Mesophilic	Fish, Human, Animals	Yes	Bacteria	0.597067
Eggerthella lenta DSM 2243	479437	0.625706	0.64	0.207271	0.0805802	35.3267		Anaerobic	Host-associated	Mesophilic	Human	Yes	Bacteria	0.642046
Ehrlichia canis Jake	269484	0.668711	0.678	0.0982464	0.0190829	38.4838			Host-associated		Dog	Yes	Bacteria	0.289577
Ehrlichia chaffeensis Arkansas	205920	0.65792	0.67	0.105797	0.0420496	39.7342			Host-associated		Human, Animal	Yes	Bacteria	0.301007
Ehrlichia ruminantium Gardel	302409	0.6737	0.68	0.0904	0.0371091	38.6438			Host-associated	Mesophilic	Ruminant	No	Bacteria	0.275126
Ehrlichia ruminantium str. Welgevonden	254945	0.675428	0.682	0.0881416	0.0298105	38.7162			Host-associated	Mesophilic	Ruminant	No	Bacteria	0.274789
Ehrlichia ruminantium str. Welgevonden CIRAD	254945	0.675428	0.682	0.0881416	0.0298105	38.7162			Host-associated	Mesophilic	Ruminant	No	Bacteria	0.274789
Ehrlichia ruminantium Welgevonden	254945	0.672596	0.678	0.0888625	0.0315119	38.6423			Host-associated	Mesophilic	Ruminant	Yes	Bacteria	0.274788
Ehrlichia ruminantium Welgevonden UPSA	254945	0.672596	0.678	0.0888625	0.0315119	38.6423			Host-associated	Mesophilic	Ruminant	No	Bacteria	0.274788
Elusimicrobium minutum Pei191	445932	0.674203	0.674	0.065636	0.108055	47.992		Anaerobic	Host-associated	Mesophilic		Yes	Bacteria	0.399521
Enterobacter 638	399742	0.456318	0.446	0.185077	0.204572	46.3371			Host-associated			Yes	Bacteria	0.529004
Enterobacter cloacae ATCC 13047 uid48363	716541	0.582444	0.579	0.153387	0.138279	44.6607		Facultative	Multiple	Mesophilic		Yes	Bacteria	0.545839
Enterobacter sakazakii ATCC BAA-894	290339	0.443558	0.435	0.18144	0.170112	41.4931	Non-halophilic	Anaerobic	Host-associated	Mesophilic	Human	Yes	Bacteria	0.567337
Enterococcus faecalis V583	226185	0.53515	0.528	0.141106	0.192208	45.496		Facultative	Multiple	Mesophilic	Human	Yes	Bacteria	0.373812
Erwinia amylovora ATCC 49946 uid46943	716540	0.479643	0.475	0.16724	0.162777	46.5892		Facultative	Host-associated	Mesophilic	Maloid fruit trees	No	Bacteria	0.536144
Erwinia amylovora CFBP1430 uid46839	665029	0.482696	0.477	0.162366	0.159067	46.4167						Yes	Bacteria	0.535771
Erwinia billingiae Eb661 uid50547	634500	0.491532	0.486	0.165826	0.0983683	43.7292				Mesophilic		Yes	Bacteria	0.550411
Erwinia carotovora atroseptica SCRI1043	218491	0.467199	0.458	0.155903	0.202474	49.0963	Non-halophilic	Facultative	Multiple	Mesophilic	Plant	Yes	Bacteria	0.509673
Erwinia pyrifoliae Ep1 96	634499	0.475854	0.473	0.16492	0.15541	46.4145		Facultative		Mesophilic	Asian pear	No	Bacteria	0.533867
Erwinia pyrifoliae Ep1 96 uid40659	634499	0.475783	0.473	0.165141	0.155414	46.4147		Facultative		Mesophilic	Asian pear	Yes	Bacteria	0.533813
Erwinia tasmaniensis	465817	0.459519	0.453	0.176151	0.159176	46.5689		Facultative	Host-associated	Mesophilic	No	Yes	Bacteria	0.533906
Erythrobacter litoralis HTCC2594	314225	0.572384	0.58	0.146047	0.162339	40.2924		Aerobic	Aquatic		No	Yes	Bacteria	0.630685
Escherichia coli 0127 H6 E2348 69	574521	0.423478	0.409	0.216008	0.259011	47.4175		Facultative	Host-associated	Mesophilic	Human	No	Bacteria	0.505195
Escherichia coli 536	362663	0.419853	0.405	0.219497	0.265898	47.5949		Facultative	Host-associated	Mesophilic	Human	No	Bacteria	0.505175
Escherichia coli 55989	585055	0.422357	0.407	0.217598	0.261547	47.4609		Facultative	Multiple	Mesophilic	Human	No	Bacteria	0.506563
Escherichia coli APEC O1	405955	0.423889	0.41	0.208182	0.258639	48.1823		Facultative	Host-associated	Mesophilic	Avian	No	Bacteria	0.503393
Escherichia coli B REL606	585056	0.426577	0.411	0.218229	0.257729	47.2226		Facultative	Multiple	Mesophilic	Human	No	Bacteria	0.506666
Escherichia coli BL21 DE3	469008	0.42927	0.413	0.216759	0.256482	47.0289		Facultative	Host-associated	Mesophilic		No	Bacteria	0.508405
Escherichia coli BL21 DE3	469008	0.495717	0.482	0.189939	0.219589	47.0289		Facultative	Host-associated	Mesophilic		No	Bacteria	0.508405
Escherichia coli BW2952	595496	0.423775	0.407	0.223218	0.252251	47.0587		Facultative	Multiple	Mesophilic		No	Bacteria	0.507907
Escherichia coli C ATCC 8739	481805	0.429295	0.413	0.214615	0.255366	46.9622	Non-halophilic	Facultative	Host-associated	Mesophilic		No	Bacteria	0.508665
Escherichia coli CFT073	199310	0.424314	0.411	0.202417	0.269064	47.8103		Facultative	Host-associated	Mesophilic	Human	No	Bacteria	0.504775
Escherichia coli DH10B	316385	0.426406	0.41	0.219606	0.252847	47.168		Facultative	Host-associated	Mesophilic	No	No	Bacteria	0.507813
Escherichia coli E24377A	331111	0.424721	0.41	0.21485	0.258662	47.3068		Facultative	Host-associated	Mesophilic	Human	No	Bacteria	0.505624
Escherichia coli ED1a	585397	0.420761	0.405	0.213165	0.26388	47.5675		Facultative	Multiple	Mesophilic	Human	No	Bacteria	0.507338
Escherichia coli HS	331112	0.429455	0.413	0.215518	0.254917	47.0364		Facultative	Host-associated	Mesophilic		No	Bacteria	0.508196
Escherichia coli IAI1	585034	0.426634	0.41	0.216786	0.256513	47.1201		Facultative	Multiple	Mesophilic		No	Bacteria	0.507937
Escherichia coli IAI39	585057	0.420936	0.405	0.215511	0.265089	47.6306		Facultative	Multiple	Mesophilic	Human	No	Bacteria	0.506305
Escherichia coli K 12 substr DH10B	316385	0.4264	0.41	0.219626	0.252836	47.1673		Facultative	Host-associated	Mesophilic	No	No	Bacteria	0.507813
Escherichia coli K 12 substr MG1655	511145	0.42162	0.405	0.224305	0.253081	47.1042		Facultative	Host-associated	Mesophilic	No	No	Bacteria	0.508254
Escherichia coli K 12 substr W3110	316407	0.421488	0.405	0.224825	0.253609	47.137		Facultative	Host-associated	Mesophilic		No	Bacteria	0.507996
Escherichia coli K12	511145	0.421473	0.405	0.22442	0.253489	47.13		Facultative	Host-associated	Mesophilic	No	No	Bacteria	0.508254
Escherichia coli K12 substr MG1655	511145	0.421477	0.405	0.224398	0.253522	47.132		Facultative	Host-associated	Mesophilic	No	No	Bacteria	0.507897
Escherichia coli O103 H2 12009	585395	0.419451	0.4055	0.217731	0.260531	47.396		Facultative		Mesophilic	Human	No	Bacteria	0.506341
Escherichia coli O111 H 11128	585396	0.416375	0.402	0.219533	0.264316	47.6238		Facultative		Mesophilic	Human	No	Bacteria	0.504363
Escherichia coli O157 H7 EC4115	444450	0.419193	0.404	0.215424	0.258152	47.3106		Facultative	Multiple	Mesophilic	Human	Yes	Bacteria	0.504078
Escherichia coli O157 H7 TW14359	544404	0.416624	0.403	0.219213	0.260126	47.4392		Facultative	Multiple	Mesophilic	Human	No	Bacteria	0.504629
Escherichia coli O157H7	386585	0.414096	0.4	0.223504	0.263074	47.4705		Facultative	Host-associated	Mesophilic	Human	No	Bacteria	0.504842
Escherichia coli O157H7 EDL933	155864	0.414915	0.401	0.220661	0.262498	47.539		Facultative	Host-associated	Mesophilic	Human	No	Bacteria	0.503975
Escherichia coli O26 H11 11368	573235	0.417173	0.404	0.216609	0.26046	47.3743		Facultative	Multiple	Mesophilic	Human	No	Bacteria	0.506535
Escherichia coli O55 H7 CB9615 uid46655	701177	0.417543	0.403	0.218944	0.263051	47.5378		Facultative	Multiple	Mesophilic	Human	No	Bacteria	0.505031
Escherichia coli S88	585035	0.421703	0.406	0.213418	0.264995	47.5762		Facultative	Multiple	Mesophilic	Human	No	Bacteria	0.50645
Escherichia coli SE11	409438	0.421303	0.407	0.219712	0.262782	47.436	Non-halophilic	Facultative	Host-associated	Mesophilic		No	Bacteria	0.507446
Escherichia coli SECEC SMS 3 5	439855	0.420889	0.406	0.215895	0.263345	47.4128		Facultative	Multiple	Mesophilic	No	No	Bacteria	0.504925
Escherichia coli SMS 3 5	439855	0.420889	0.406	0.215895	0.263345	47.4128		Facultative	Multiple	Mesophilic	No	No	Bacteria	0.504925
Escherichia coli UMN026	585056	0.417203	0.403	0.218903	0.262605	47.4468		Facultative	Multiple	Mesophilic	Human	No	Bacteria	0.506563
Escherichia coli UTI89	364106	0.41696	0.403	0.21438	0.268638	47.8152		Facultative	Host-associated	Mesophilic	Human	No	Bacteria	0.506135
Escherichia coli W3110	316407	0.421488	0.405	0.224825	0.253609	47.137		Facultative	Host-associated	Mesophilic		No	Bacteria	0.507996
Escherichia fergusonii ATCC 35469	585054	0.418634	0.402	0.219084	0.274152	48.4297		Facultative	Multiple	Mesophilic	Human, Animal	Yes	Bacteria	0.499195
Eubacterium eligens ATCC 27750	515620	0.55435	0.538	0.169239	0.140383	41.2995		Anaerobic	Host-associated	Mesophilic		Yes	Bacteria	0.375711
Eubacterium rectale ATCC 33656	515619	0.481906	0.463	0.203359	0.192407	46.5045		Anaerobic				Yes	Bacteria	0.414812
Exiguobacterium AT1b	360911	0.445415	0.425	0.186445	0.227015	49.063			Specialized	Thermophilic	No	Yes	Bacteria	0.484626
Exiguobacterium sibiricum 255 15	262543	0.436312	0.417	0.193045	0.187011	47.4859		Facultative	Specialized	Psychrophilic		Yes	Bacteria	0.476975
Ferroglobus placidus DSM 10642 uid40863	589924	0.666091	0.672	0.0727878	0.0764496	47.4824	Mesophilic	Anaerobic	Specialized		No	Yes	Archaea	0.441354
Fervidobacterium nodosum Rt17-B1	381764	0.621033	0.621	0.0682119	0.132928	44.76		Anaerobic	Specialized	Thermophilic	No	Yes	Bacteria	0.349893
Fibrobacter succinogenes S85	59374	0.528487	0.51	0.240542	0.179803	45.4265		Anaerobic	Host-associated	Mesophilic	No	Yes	Bacteria	0.480518
Finegoldia magna ATCC 29328	334413	0.632986	0.641	0.147151	0.114799	39.9164	Non-halophilic	Anaerobic	Multiple	Mesophilic	Human	Yes	Bacteria	0.320665
Flavobacteriaceae bacterium 3519 10	531844	0.489009	0.479	0.122213	0.226937	52.5748						Yes	Bacteria	0.426928
Flavobacterium johnsoniae UW101	376686	0.544509	0.543	0.152789	0.167622	44.3861	Non-halophilic	Aerobic	Multiple	Mesophilic	No	Yes	Bacteria	0.341129
Flavobacterium psychrophilum JIP02 86	402612	0.612105	0.609	0.0988764	0.10409	43.545		Aerobic	Aquatic	Psychrophilic	Salmonid fish	Yes	Bacteria	0.325394
Francisella philomiragia ATCC 25017	484022	0.625093	0.626	0.0752079	0.0947531	41.0133		Aerobic	Multiple	Mesophilic	Human, Animals	Yes	Bacteria	0.325654
Francisella tularensis FSC 198	393115	0.628972	0.626	0.0694219	0.0788511	41.2924		Aerobic	Aquatic	Mesophilic	Human, Animal	No	Bacteria	0.3226
Francisella tularensis holarctica	119857	0.624695	0.622	0.0727273	0.0741842	41.2649		Aerobic	Host-associated	Mesophilic	Human, Animal	No	0.321526	41.2649
Francisella tularensis holarctica FTA	458234	0.629676	0.627	0.0700662	0.0752232	41.2901		Aerobic	Multiple	Mesophilic	Human, Animal	Yes	Bacteria	0.321615
Francisella tularensis holarctica FTNF002 00	458234	0.629676	0.627	0.0700662	0.0752232	41.2901		Aerobic	Multiple	Mesophilic	Human, Animal	No	Bacteria	0.321615
Francisella tularensis holarctica OSU18	393011	0.628837	0.626	0.0710123	0.0776336	41.3939		Aerobic	Multiple	Mesophilic	Human, Animal	No	Bacteria	0.321581
Francisella tularensis mediasiatica FSC147	441952	0.631129	0.629	0.070447	0.0804223	41.3275		Aerobic	Host-associated	Mesophilic	Human, Animal	No	Bacteria	0.322542
Francisella tularensis novicida U112	401614	0.621752	0.62	0.0735256	0.0824785	41.3634		Aerobic	Multiple	Mesophilic		No	Bacteria	0.32475
Francisella tularensis tularensis	177416	0.629856	0.627	0.0691477	0.0780268	41.2971		Aerobic	Aquatic		Human, Animal	No	Bacteria	0.322594
Francisella tularensis WY96-3418	418136	0.627633	0.624	0.0693959	0.081461	41.3564	Non-halophilic	Aerobic	Host-associated	Mesophilic	Mammal	No	Bacteria	0.322686
Frankia alni ACN14a	326424	0.675898	0.698	0.160721	0.0722786	33.3393	Non-halophilic		Host-associated	Mesophilic	No	Yes	Bacteria	0.728281
Frankia CcI3	106370	0.646121	0.658	0.13816	0.0950258	36.6194		Aerobic	Multiple	Mesophilic		Yes	Bacteria	0.700788
Frankia EAN1pec	298653	0.64777	0.664	0.173638	0.0884374	34.8629		Aerobic	Multiple	Mesophilic		Yes	Bacteria	0.711536
Fusobacterium nucleatum	190304	0.738668	0.739	0.0618131	0.00210472	32.8834		Anaerobic	Host-associated	Mesophilic	Human, Animal	Yes	Bacteria	0.271516
Gardnerella vaginalis 409 05 uid43211	553190	0.508404	0.489	0.186177	0.105524	44.6426		Anaerobic			Human	Yes	Bacteria	0.420164
Gemmatimonas aurantiaca T 27	379066	0.580919	0.574	0.140134	0.179881	41.7826		Aerobic		Mesophilic	No	Yes	Bacteria	0.642744
Geobacillus C56 T3 uid49467	691437	0.637789	0.648	0.110341	0.0930002	45.2909		Facultative		Mesophilic		Yes	Bacteria	0.524942
Geobacillus kaustophilus HTA426	235909	0.608944	0.621	0.121101	0.109155	45.5168		Aerobic	Aquatic	Thermophilic		Yes	Bacteria	0.519804
Geobacillus thermodenitrificans NG80-2	420246	0.629378	0.638	0.104445	0.123412	48.8967	Non-halophilic	Facultative	Specialized	Thermophilic		Yes	Bacteria	0.488616
Geobacillus WCH70	471223	0.583012	0.585	0.105966	0.15489	49.3279		Facultative		Thermophilic		Yes	Bacteria	0.427983
Geobacillus Y412MC10	481743	0.67349	0.673	0.0744085	0.0897658	49.8266		Facultative		Thermophilic		Yes	Bacteria	0.512395
Geobacillus Y412MC61	544556	0.615656	0.624	0.109389	0.102215	45.3164		Facultative	Specialized	Thermophilic	No	Yes	Bacteria	0.523346
Geobacter bemidjiensis Bem	404380	0.609779	0.621	0.147772	0.0412476	40.9515		Anaerobic	Terrestrial	Mesophilic	No	Yes	Bacteria	0.602667
Geobacter FRC 32	316067	0.752286	0.755	0.051987	-0.0501892	49.8965		Anaerobic	Multiple	Mesophilic	No	Yes	Bacteria	0.53472
Geobacter lovleyi SZ	398767	0.697702	0.699	0.0725668	0.0072236	46.3523	Non-halophilic	Anaerobic	Multiple	Mesophilic	No	Yes	Bacteria	0.547356
Geobacter M21	443144	0.608579	0.622	0.157653	0.0240204	40.5066		Anaerobic	Aquatic			Yes	Bacteria	0.6047
Geobacter metallireducens GS-15	269799	0.790517	0.8015	0.0770289	-0.162574	43.2198		Anaerobic	Aquatic	Mesophilic	No	Yes	Bacteria	0.594854
Geobacter sulfurreducens	243231	0.713411	0.722	0.102895	-0.0998736	42.3668		Anaerobic	Multiple	Mesophilic	No	Yes	Bacteria	0.609373
Geobacter uraniumreducens Rf4	351605	0.775086	0.775	0.032736	-0.0892066	48.7234		Microaerophilic	Multiple	Mesophilic		Yes	Bacteria	0.542382
Geodermatophilus obscurus DSM 43160 uid43725	526225	0.712047	0.735	0.13775	0.0563342	30.2822		Aerobic	Terrestrial	Mesophilic	No	Yes	Bacteria	0.739841
Gloeobacter violaceus	251221	0.597151	0.61	0.154227	0.121753	42.435			Terrestrial	Mesophilic		Yes	Bacteria	0.619979
Gluconacetobacter diazotrophicus PAl 5	272568	0.613103	0.643	0.200961	0.105319	36.8653		Aerobic	Host-associated	Mesophilic	No	No	Bacteria	0.663253
Gluconacetobacter diazotrophicus PAl 5 FAPERJ	272568	0.612309	0.643	0.206522	0.11261	37.2627		Aerobic	Host-associated	Mesophilic	No	No	Bacteria	0.663276
Gluconacetobacter diazotrophicus PAl 5 JGI	272568	0.618131	0.645	0.189557	0.101179	36.4449		Aerobic	Host-associated	Mesophilic	No	No	Bacteria	0.66323
Gluconacetobacter diazotrophicus PAl5	272568	0.612309	0.643	0.206522	0.11261	37.2627		Aerobic	Host-associated	Mesophilic	No	Yes	Bacteria	0.663276
Gluconobacter oxydans 621H	290633	0.558275	0.555	0.193344	0.150287	42.4168		Aerobic	Multiple	Mesophilic		Yes	Bacteria	0.608169
Gordonia bronchialis DSM 43247	526226	0.60028	0.604	0.132991	0.136043	37.4352		Aerobic	Host-associated	Mesophilic	Human	Yes	Bacteria	0.670426
Gramella forsetii KT0803	411154	0.625179	0.623	0.0804089	0.12415	49.0374	Non-halophilic	Aerobic	Multiple	Mesophilic		Yes	Bacteria	0.366108
Granulobacter bethesdensis CGDNIH1	391165	0.541923	0.5395	0.169848	0.179315	45.4274	Non-halophilic		Multiple	Mesophilic	Human	Yes	Bacteria	0.590721
Haemophilus ducreyi 35000HP	233412	0.552084	0.552	0.12704	0.204843	44.1116		Anaerobic	Host-associated	Mesophilic	Human	Yes	Bacteria	0.382205
Haemophilus influenzae	71421	0.514474	0.502	0.149734	0.201431	43.6874		Facultative	Host-associated	Mesophilic	Human	Yes	Bacteria	0.381503
Haemophilus influenzae 86 028NP	281310	0.512554	0.501	0.149198	0.211368	43.9734		Facultative	Host-associated	Mesophilic	Human	No	Bacteria	0.381567
Haemophilus influenzae PittEE	374930	0.61568	0.612	0.103838	0.15758	43.4362	Non-halophilic	Facultative	Host-associated	Mesophilic	Human	No	Bacteria	0.380405
Haemophilus influenzae PittGG	374931	0.583129	0.577	0.120075	0.175947	43.7914	Mesophilic	Facultative	Host-associated	Mesophilic	Human	No	Bacteria	0.380094
Haemophilus parasuis SH0165	557723	0.457581	0.439	0.195241	0.228445	46.0103		Facultative	Host-associated	Mesophilic	Porcine	Yes	Bacteria	0.399931
Haemophilus somnus 129PT	205914	0.570005	0.567	0.105237	0.146012	44.6397		Facultative	Host-associated	Mesophilic	Human, Animal	No	Bacteria	0.371917
Haemophilus somnus 2336	228400	0.567812	0.566	0.10982	0.154039	44.7572		Facultative	Host-associated	Mesophilic	Human, Animal	Yes	Bacteria	0.373781
Hahella chejuensis KCTC 2396	349521	0.626241	0.623	0.0771196	0.00767616	48.7272	Mesophilic	Facultative	Aquatic	Mesophilic	No	Yes	Bacteria	0.538697
Halalkalicoccus jeotgali B3 uid50305	795797	0.602068	0.642	0.202714	0.109473	39.099	Extreme halophilic					Yes	Archaea	0.625208
Haliangium ochraceum DSM 14365	502025	0.724356	0.749	0.148707	-0.0156414	33.0964	Moderate halophilic	Aerobic	Aquatic	Mesophilic	No	Yes	Bacteria	0.694834
Haloarcula marismortui ATCC 43049	272569	0.584027	0.592	0.161205	0.135888	43.1965	Extreme halophilic	Aerobic	Aquatic	Mesophilic	No	Yes	Archaea	0.611188
Halobacterium salinarum R1	478009	0.675006	0.719	0.201337	0.036876	37.0287	Extreme halophilic	Anaerobic	Specialized	Thermophilic	No	Yes	Archaea	0.657106
Halobacterium sp	64091	0.675194	0.718	0.199112	0.0360922	36.9583	Extreme halophilic	Facultative	Specialized	Mesophilic	No	No	Archaea	0.659335
Haloferax volcanii DS2 uid46845	309800	0.644876	0.678	0.204567	0.0514326	34.7214	Moderate halophilic	Aerobic	Aquatic		No	Yes	Archaea	0.654799
Halomicrobium mukohataei DSM 12286	485914	0.667069	0.687	0.149775	0.0155182	35.911	Extreme halophilic	Facultative	Specialized	Mesophilic	No	Yes	Archaea	0.655307
Haloquadratum walsbyi	362976	0.698313	0.705	0.0665704	0.00213406	50.6538	Extreme halophilic		Aquatic		No	Yes	Archaea	0.478611
Halorhabdus utahensis DSM 12940	519442	0.618017	0.632	0.163872	0.0993517	40.3838	Extreme halophilic	Aerobic	Terrestrial	Mesophilic	No	Yes	Archaea	0.629
Halorhodospira halophila SL1	349124	0.650864	0.662	0.155943	0.0499461	35.6558	Extreme halophilic					Yes	Bacteria	0.679817
Halorubrum lacusprofundi ATCC 49239	416348	0.607706	0.647	0.216329	0.114352	38.0299	Extreme halophilic	Aerobic	Aquatic	Mesophilic	No	Yes	Archaea	0.63972
Haloterrigena turkmenica DSM 5511 uid43501	543526	0.632567	0.659	0.178226	0.07099	36.5046	Moderate halophilic	Aerobic	Specialized		No	Yes	Archaea	0.642643
Halothermothrix orenii H 168	373903	0.679554	0.68	0.0511235	-0.0097932	47.293	Moderate halophilic	Anaerobic	Aquatic	Thermophilic	No	Yes	Bacteria	0.378832
Halothiobacillus neapolitanus c2	555778	0.723031	0.726	0.0759584	0.0503667	49.369	Mesophilic	Aerobic	Specialized		No	Yes	Bacteria	0.547136
Helicobacter acinonychis Sheeba	382638	0.697554	0.701	0.0487211	-0.0112972	46.7571	Non-halophilic	Microaerophilic	Host-associated	Mesophilic	Feline	Yes	Bacteria	0.38169
Helicobacter hepaticus	235279	0.678582	0.681	0.0621841	0.0432304	45.6638		Aerobic	Host-associated	Mesophilic	Animal	Yes	Bacteria	0.359313
Helicobacter mustelae 12198 uid46647	679897	0.667007	0.667	0.0491904	0.0687268	49.3247						Yes	Bacteria	0.424653
Helicobacter pylori 26695	85962	0.70689	0.71	0.0422686	-0.0196814	46.7578		Aerobic	Host-associated	Mesophilic	Human	No	Bacteria	0.388742
Helicobacter pylori B38	592205	0.700867	0.703	0.0408531	-0.0145767	46.7072		Aerobic	Host-associated	Mesophilic	Human	No	Bacteria	0.391592
Helicobacter pylori B38 uid39685	592205	0.700867	0.703	0.0408531	-0.0145767	46.7072		Aerobic	Host-associated	Mesophilic	Human	No	Bacteria	0.391592
Helicobacter pylori B8 uid49873	693745	0.701876	0.705	0.0424939	-0.0122298	46.7752		Microaerophilic	Host-associated	Mesophilic	Human	No	Bacteria	0.387844
Helicobacter pylori G27	563041	0.706265	0.708	0.0434474	-0.0158748	46.622	Non-halophilic	Microaerophilic	Host-associated	Mesophilic		Yes	Bacteria	0.388699
Helicobacter pylori HPAG1	357544	0.706001	0.708	0.0406494	-0.0245371	46.8498	Non-halophilic	Aerobic	Host-associated	Mesophilic	Human	No	Bacteria	0.390668
Helicobacter pylori J99	85963	0.700815	0.703	0.0416275	0.00750427	46.9315		Aerobic	Host-associated	Mesophilic	Human	No	Bacteria	0.391887
Helicobacter pylori P12	570508	0.699568	0.703	0.044618	0.00459	46.7644		Microaerophilic	Host-associated	Mesophilic	Human	No	Bacteria	0.387862
Helicobacter pylori Shi470	512562	0.707121	0.71	0.0419282	-0.0338286	46.5531		Aerobic	Host-associated	Mesophilic	Human	No	Bacteria	0.389147
Heliobacterium modesticaldum Ice1	498761	0.570205	0.573	0.165317	0.110009	46.0183		Anaerobic	Multiple	Thermophilic		Yes	Bacteria	0.569752
Herbaspirillum seropedicae SmR1 uid50427	757424	0.60039	0.612	0.192129	0.0559765	35.8741						Yes	Bacteria	0.634046
Herminiimonas arsenicoxydans	204773	0.588674	0.59	0.134567	0.0744857	45.7006	Non-halophilic	Anaerobic	Aquatic	Mesophilic	No	Yes	Bacteria	0.542949
Herpetosiphon aurantiacus ATCC 23779	316274	0.540972	0.539	0.122541	0.13213	45.7434		Aerobic	Multiple	Mesophilic		Yes	Bacteria	0.508983
Hirschia baltica ATCC 49814	582402	0.483988	0.473	0.121832	0.19271	50.7234		Aerobic	Aquatic	Mesophilic	No	Yes	Bacteria	0.451898
Hydrogenobacter thermophilus TK 6 uid45927	608538	0.726481	0.729	0.0478412	0.0312717	48.9552		Facultative		Thermophilic		Yes	Bacteria	0.440003
Hydrogenobaculum Y04AAS1	380749	0.691917	0.693	0.0493459	-0.00266267	43.4563		Aerobic	Aquatic	Thermophilic	No	Yes	Bacteria	0.34847
Hyperthermus butylicus	415426	0.627266	0.625	0.0868481	0.105329	49.4193	Moderate halophilic	Anaerobic	Aquatic	Hyperthermophilic	No	Yes	Archaea	0.537367
Hyphomicrobium denitrificans ATCC 51888 uid50325	582899	0.596337	0.6	0.140371	0.146319	42.365		Aerobic	Aquatic	Mesophilic	No	Yes	Bacteria	0.608124
Hyphomonas neptunium ATCC 15444	228405	0.598304	0.597	0.15594	0.0882317	41.4951		Aerobic	Aquatic	Mesophilic	No	Yes	Bacteria	0.619303
Idiomarina loihiensis L2TR	283942	0.597293	0.589	0.092477	0.150817	51.953		Aerobic	Specialized	Mesophilic		Yes	Bacteria	0.470402
Ignicoccus hospitalis KIN4 I	453591	0.639897	0.646	0.119361	0.103045	41.4633		Anaerobic	Aquatic	Hyperthermophilic		Yes	Archaea	0.565203
Jannaschia CCS1	290400	0.601172	0.607	0.125003	0.114166	43.6419	Mesophilic	Aerobic	Aquatic	Mesophilic	No	Yes	Bacteria	0.622439
Janthinobacterium Marseille	375286	0.562595	0.562	0.153369	0.0921699	45.6241			Aquatic	Mesophilic		Yes	Bacteria	0.542342
Jonesia denitrificans DSM 20603	471856	0.623235	0.619	0.110823	0.129406	47.2537		Facultative				Yes	Bacteria	0.584167
Kangiella koreensis DSM 16069	523791	0.586414	0.579	0.0984835	0.170253	51.5211	Moderate halophilic	Facultative	Aquatic	Mesophilic	No	Yes	Bacteria	0.436871
Kineococcus radiotolerans SRS30216	266940	0.704411	0.719	0.134438	0.0501876	30.1502		Aerobic	Multiple	Mesophilic	No	Yes	Bacteria	0.742451
Klebsiella pneumoniae 342	507522	0.433141	0.426	0.191192	0.166947	42.0445		Facultative	Host-associated	Mesophilic	No	No	Bacteria	0.568691
Klebsiella pneumoniae MGH 78578	272620	0.442515	0.435	0.185391	0.153184	41.5286		Facultative	Multiple	Mesophilic	Human, Animal	Yes	Bacteria	0.571473
Klebsiella pneumoniae NTUH K2044	484021	0.440423	0.433	0.187109	0.149381	41.5753		Facultative	Multiple	Mesophilic	Human	No	Bacteria	0.573692
Klebsiella variicola At 22 uid42113	640131	0.584755	0.583	0.139658	0.108225	41.255						Yes	Bacteria	0.575781
Kocuria rhizophila DC2201	378753	0.662967	0.674	0.139655	0.0389302	31.0048		Aerobic	Multiple	Mesophilic	No	Yes	Bacteria	0.711638
Kosmotoga olearia TBF 19 5 1	521045	0.678023	0.676	0.0540871	0.0854489	52.6742			Aquatic	Mesophilic	No	Yes	Bacteria	0.41546
Kribbella flavida DSM 17836 uid43465	479435	0.697032	0.709	0.142228	0.029047	31.6784		Aerobic	Terrestrial	Mesophilic	No	Yes	Bacteria	0.705679
Kytococcus sedentarius DSM 20547	478801	0.711251	0.733	0.151717	0.0423306	31.2593	Non-halophilic	Aerobic		Mesophilic		Yes	Bacteria	0.716275
Lactobacillus acidophilus NCFM	272621	0.513307	0.495	0.175944	0.188004	41.3098		Facultative	Multiple	Mesophilic	No	Yes	Bacteria	0.347146
Lactobacillus brevis ATCC 367	387344	0.500976	0.486	0.139469	0.182119	50.4667		Facultative	Multiple	Mesophilic	No	Yes	Bacteria	0.460582
Lactobacillus casei	543734	0.603302	0.602	0.0921169	0.142121	51.6901		Facultative	Specialized	Mesophilic	No	No	Bacteria	0.463357
Lactobacillus casei ATCC 334	321967	0.592875	0.591	0.0966325	0.138206	51.6025		Facultative	Multiple	Mesophilic	No	Yes	Bacteria	0.465752
Lactobacillus crispatus ST1 uid48359	748671	0.486796	0.469	0.200306	0.236235	44.633						Yes	Bacteria	0.368883
Lactobacillus delbrueckii bulgaricus	390333	0.383591	0.357	0.262659	0.224982	43.7221		Facultative	Multiple	Mesophilic	No	Yes	Bacteria	0.49719
Lactobacillus delbrueckii bulgaricus ATCC BAA-365	321956	0.389822	0.365	0.253069	0.214248	43.9146		Facultative	Multiple	Mesophilic	No	No	Bacteria	0.496863
Lactobacillus fermentum IFO 3956	334390	0.492646	0.481	0.189934	0.153433	45.2313	Non-halophilic	Facultative	Multiple	Mesophilic		Yes	Bacteria	0.514691
Lactobacillus gasseri ATCC 33323	324831	0.527574	0.508	0.168401	0.17173	42.5594		Facultative	Host-associated	Mesophilic	No	Yes	Bacteria	0.352596
Lactobacillus helveticus DPC 4571	405566	0.479993	0.455	0.244148	0.225446	44.1645	Non-halophilic	Facultative	Multiple	Mesophilic	No	Yes	Bacteria	0.37077
Lactobacillus johnsonii FI9785	633699	0.529016	0.513	0.15522	0.174559	41.9392						No	Bacteria	0.344292
Lactobacillus johnsonii NCC 533	257314	0.528162	0.512	0.154567	0.184422	42.0521		Facultative	Host-associated	Mesophilic	No	Yes	Bacteria	0.346112
Lactobacillus plantarum	220668	0.450014	0.438	0.154629	0.252509	50.2286		Facultative	Host-associated	Mesophilic	No	Yes	Bacteria	0.444175
Lactobacillus plantarum JDM1	644042	0.447418	0.435	0.158316	0.251523	50.1247		Microaerophilic		Mesophilic		No	Bacteria	0.446609
Lactobacillus reuteri DSM 20016	557436	0.448724	0.43	0.193445	0.276852	47.0981		Facultative	Multiple	Mesophilic	No	No	Bacteria	0.388726
Lactobacillus reuteri F275 JGI	557436	0.480624	0.468	0.14619	0.282825	47.0981		Facultative	Multiple	Mesophilic	No	Yes	Bacteria	0.388726
Lactobacillus reuteri F275 Kitasato	557433	0.463727	0.445	0.176322	0.280873	47.028	Non-halophilic	Facultative	Host-associated	Mesophilic	No	No	Bacteria	0.388788
Lactobacillus rhamnosus GG	568703	0.628487	0.624	0.0694793	0.111164	51.0178		Facultative	Multiple	Mesophilic	No	No	Bacteria	0.4669
Lactobacillus rhamnosus Lc 705	568704	0.632101	0.628	0.0674301	0.114758	51.0421		Facultative	Multiple	Mesophilic	No	Yes	Bacteria	0.466753
Lactobacillus sakei 23K	314315	0.481987	0.462	0.207681	0.231248	46.3637		Facultative	Multiple	Mesophilic		Yes	Bacteria	0.412576
Lactobacillus salivarius UCC118	362948	0.586779	0.576	0.150592	0.125207	39.3588		Facultative	Host-associated	Mesophilic		Yes	Bacteria	0.330405
Lactococcus lactis	272623	0.438855	0.422	0.204848	0.252071	43.3176		Facultative	Multiple	Mesophilic	No	Yes	Bacteria	0.353294
Lactococcus lactis cremoris MG1363	416870	0.420925	0.401	0.222397	0.260473	44.5178	Non-halophilic	Facultative	Multiple	Mesophilic	No	No	Bacteria	0.357456
Lactococcus lactis cremoris SK11	272622	0.420734	0.402	0.214838	0.264531	44.8157		Facultative	Multiple	Mesophilic	No	No	Bacteria	0.357839
Lactococcus lactis KF147	684738	0.441138	0.426	0.201135	0.248472	43.1449						No	Bacteria	0.348743
Laribacter hongkongensis HLHK9	557598	0.568737	0.574	0.197777	0.0812991	38.0893		Anaerobic	Host-associated	Mesophilic	Human	Yes	Bacteria	0.623523
Lawsonia intracellularis PHE MN1-00	363253	0.667796	0.671	0.0760015	0.0664235	40.4433		Facultative	Host-associated	Mesophilic	Animal	Yes	Bacteria	0.330816
Legionella longbeachae NSW150 uid46099	661367	0.611712	0.612	0.0603372	0.108056	48.9476						Yes	Bacteria	0.371139
Legionella pneumophila 2300 99 Alcoy uid48801	423212	0.64201	0.641	0.0564667	0.111331	50.7676		Aerobic	Host-associated	Mesophilic	Animal	No	Bacteria	0.383776
Legionella pneumophila Corby	400673	0.640234	0.639	0.0562455	0.103326	50.8006		Aerobic	Host-associated	Mesophilic	Human	No	Bacteria	0.384785
Legionella pneumophila Lens	297245	0.636723	0.636	0.0576915	0.112292	50.7912		Aerobic	Host-associated	Mesophilic	Animal	No	Bacteria	0.384158
Legionella pneumophila Paris	297246	0.640708	0.64	0.0571166	0.109439	50.7752		Aerobic	Host-associated	Mesophilic	Animal	No	Bacteria	0.383392
Legionella pneumophila Philadelphia 1	272624	0.637861	0.638	0.0587724	0.108391	50.8105		Aerobic	Host-associated	Mesophilic	Animal	Yes	Bacteria	0.382695
Leifsonia xyli xyli CTCB0	281090	0.569436	0.58	0.169202	0.143433	35.9396		Aerobic	Host-associated	Mesophilic	Plant	Yes	Bacteria	0.67676
Leptospira biflexa serovar Patoc Patoc 1 Ames	355278	0.683389	0.683	0.0530221	0.0393197	50.4691	Non-halophilic	Aerobic	Multiple	Mesophilic		Yes	Bacteria	0.388916
Leptospira biflexa serovar Patoc Patoc 1 Paris	456481	0.683577	0.683	0.0524941	0.0389827	50.4699	Non-halophilic	Aerobic	Multiple	Mesophilic		No	Bacteria	0.388947
Leptospira borgpetersenii serovar Hardjo-bovis JB197	355277	0.681202	0.682	0.0525949	0.0386598	50.9142	Non-halophilic	Aerobic	Host-associated	Mesophilic	Cattle, Human	Yes	Bacteria	0.40244
Leptospira borgpetersenii serovar Hardjo-bovis L550	355276	0.681152	0.682	0.0530704	0.0420247	50.9164	Non-halophilic	Aerobic	Host-associated	Mesophilic	Cattle, Human	No	Bacteria	0.402291
Leptospira interrogans serovar Copenhageni	267671	0.694276	0.697	0.0520375	-0.0573962	46.7731		Aerobic	Host-associated	Mesophilic	Animal	No	Bacteria	0.350443
Leptospira interrogans serovar Lai	189518	0.695169	0.698	0.0504689	-0.0501137	46.7242		Aerobic	Host-associated	Mesophilic	Animal	Yes	Bacteria	0.350249
Leptothrix cholodnii SP 6	395495	0.699619	0.713	0.122217	-0.131275	31.3507		Aerobic	Aquatic	Mesophilic	No	Yes	Bacteria	0.688997
Leptotrichia buccalis DSM 1135	523794	0.618987	0.619	0.116182	0.157241	39.374		Anaerobic	Host-associated	Mesophilic	Human	Yes	Bacteria	0.296457
Leuconostoc citreum KM20	349519	0.442581	0.43	0.173733	0.251713	45.7969	Non-halophilic	Facultative		Mesophilic	No	Yes	Bacteria	0.388694
Leuconostoc gasicomitatum LMG 18811 uid50385	762550	0.543234	0.536	0.112349	0.177352	43.8402						Yes	Bacteria	0.366632
Leuconostoc kimchii IMSNU 11154 uid48589	762051	0.545235	0.539	0.108132	0.172109	45.2461		Facultative		Mesophilic	No	No	Bacteria	0.379097
Leuconostoc kimchii IMSNU11154 uid48589	762051	0.545235	0.539	0.108132	0.172109	45.2461		Facultative		Mesophilic	No	Yes	Bacteria	0.379097
Leuconostoc mesenteroides ATCC 8293	203120	0.50695	0.495	0.142494	0.237922	46.4621		Facultative	Multiple	Mesophilic	No	Yes	Bacteria	0.376686
Listeria innocua	272626	0.564522	0.555	0.133443	0.199143	46.6509		Facultative	Multiple	Mesophilic	No	Yes	Bacteria	0.373882
Listeria monocytogenes	169963	0.564829	0.555	0.131515	0.197898	47.0681		Facultative	Multiple	Mesophilic	Human	Yes	Bacteria	0.37981
Listeria monocytogenes 08 5923 uid43727	637381	0.567833	0.559	0.13151	0.192407	47.1335		Facultative			Human	No	Bacteria	0.37965
Listeria monocytogenes 4b F2365	265669	0.562516	0.553	0.133695	0.202235	47.2571		Facultative	Multiple	Mesophilic	Human	No	Bacteria	0.380412
Listeria monocytogenes HCC23	552536	0.553238	0.543	0.144265	0.197591	47.2163		Facultative	Host-associated	Mesophilic	Human	No	Bacteria	0.381937
Listeria seeligeri serovar 1 2b SLCC3954 uid46215	683837	0.563002	0.555	0.130363	0.190904	46.6849						Yes	Bacteria	0.373826
Listeria welshimeri serovar 6b SLCC5334	386043	0.587658	0.581	0.11709	0.16399	45.0961		Facultative	Multiple	Mesophilic	No	Yes	Bacteria	0.36352
Lysinibacillus sphaericus C3 41	444177	0.515038	0.506	0.122032	0.238127	46.7215		Aerobic	Specialized	Mesophilic	Mosquito	Yes	Bacteria	0.371349
Macrococcus caseolyticus JCSC5402	458233	0.481634	0.467	0.182624	0.25075	46.0528		Facultative	Multiple	Mesophilic	No	Yes	Bacteria	0.365631
Magnetococcus MC-1	156889	0.689004	0.694	0.0780593	0.0235483	46.9787		Facultative	Aquatic		No	Yes	Bacteria	0.541675
Magnetospirillum magneticum AMB-1	342108	0.615712	0.631	0.189096	0.0966651	35.6273		Microaerophilic	Aquatic	Mesophilic	No	Yes	Bacteria	0.650939
Mannheimia succiniciproducens MBEL55E	221988	0.498328	0.488	0.147762	0.210661	46.7163	Non-halophilic	Anaerobic	Host-associated	Mesophilic	No	Yes	Bacteria	0.42538
Maricaulis maris MCS10	394221	0.588529	0.592	0.1436	0.0948016	41.3954	Mesophilic	Facultative	Aquatic	Mesophilic	No	Yes	Bacteria	0.627276
Marinobacter aquaeolei VT8	351348	0.564226	0.561	0.141508	0.0878952	46.0318	Moderate halophilic	Facultative	Aquatic	Mesophilic	No	Yes	Bacteria	0.569271
Marinomonas MWYL1	400668	0.485783	0.476	0.130913	0.186731	49.5036		Aerobic	Aquatic	Mesophilic	No	Yes	Bacteria	0.425941
Meiothermus ruber DSM 1279 uid46661	504728	0.648429	0.656	0.121944	-0.0415718	38.4783		Aerobic	Specialized	Thermophilic		Yes	Bacteria	0.633844
Meiothermus silvanus DSM 9946 uid49485	526227	0.638945	0.64	0.101416	0.0345605	41.6326		Aerobic	Specialized	Thermophilic	No	Yes	Bacteria	0.627153
Mesoplasma florum L1	265311	0.665501	0.656	0.115707	0.0316138	32.9727		Facultative	Host-associated	Mesophilic	Mammal, Insect, Plant	Yes	Bacteria	0.270205
Mesorhizobium BNC1	266779	0.581305	0.582	0.134033	0.160842	45.1118		Aerobic	Multiple		No	Yes	Bacteria	0.610952
Mesorhizobium loti	266835	0.537163	0.55	0.196184	0.223231	40.6198		Aerobic	Multiple	Mesophilic	No	Yes	Bacteria	0.62508
Metallosphaera sedula DSM 5348	399549	0.772382	0.773	0.0313061	0.0205838	50.4979		Aerobic	Specialized	Thermophilic	No	Yes	Archaea	0.462253
Methanobacterium thermoautotrophicum	187420	0.661536	0.663	0.0820827	0.0506357	45.76		Anaerobic	Specialized	Thermophilic	No	Yes	Archaea	0.495439
Methanobrevibacter ruminantium M1 uid45857	634498	0.617712	0.608	0.116333	0.130817	43.245		Anaerobic		Mesophilic		Yes	Archaea	0.32641
Methanobrevibacter smithii ATCC 35061	420247	0.654508	0.65	0.0912549	0.0963088	38.8038		Anaerobic	Multiple	Mesophilic		Yes	Archaea	0.310342
Methanocaldococcus fervens AG86	573064	0.602251	0.598	0.0992082	0.0984613	39.0753		Anaerobic	Specialized	Hyperthermophilic	No	Yes	Archaea	0.322184
Methanocaldococcus FS406 22 uid42499	644281	0.633779	0.634	0.0880555	0.0782632	38.9753		Anaerobic	Specialized	Hyperthermophilic	No	Yes	Archaea	0.320391
Methanocaldococcus infernus ME uid48803	573063	0.678049	0.68	0.0693659	0.0479322	39.163		Anaerobic	Specialized	Hyperthermophilic	No	Yes	Archaea	0.336185
Methanocaldococcus vulcanius M7	579137	0.634208	0.636	0.0768756	0.0821086	40.3718		Anaerobic	Specialized	Hyperthermophilic	No	Yes	Archaea	0.315758
Methanocella paludicola SANAE	304371	0.569862	0.583	0.188121	0.113004	43.5831					No	Yes	Archaea	0.549169
Methanococcoides burtonii DSM 6242	259564	0.624338	0.618	0.0806073	0.0814389	50.2478	Moderate halophilic	Anaerobic	Aquatic	Mesophilic	No	Yes	Archaea	0.407581
Methanococcus aeolicus Nankai-3	419665	0.685752	0.686	0.0686323	0.068139	40.3935		Anaerobic	Aquatic	Mesophilic	No	Yes	Archaea	0.300375
Methanococcus jannaschii	243232	0.62961	0.628	0.0871719	0.0716919	38.2807	Moderate halophilic	Anaerobic	Aquatic	Hyperthermophilic	No	Yes	Archaea	0.312938
Methanococcus maripaludis C5	402880	0.55172	0.536	0.146759	0.161195	42.4477		Anaerobic	Aquatic	Mesophilic	No	No	Archaea	0.32976
Methanococcus maripaludis C6	444158	0.556752	0.544	0.146033	0.171311	42.6988		Anaerobic	Aquatic	Mesophilic	No	No	Archaea	0.334232
Methanococcus maripaludis C7	426368	0.55577	0.541	0.146234	0.167431	42.6819		Anaerobic	Aquatic	Mesophilic		No	Archaea	0.332844
Methanococcus maripaludis S2	267377	0.55381	0.539	0.146892	0.16259	42.1811		Anaerobic	Aquatic	Mesophilic	No	Yes	Archaea	0.331003
Methanococcus vannielii SB	406327	0.616664	0.613	0.0827491	0.0859549	41.8881	Non-halophilic	Anaerobic	Aquatic	Mesophilic	No	Yes	Archaea	0.313283
Methanococcus voltae A3 uid49529	456320	0.590456	0.577	0.126991	0.13653	41.0652		Anaerobic	Aquatic	Mesophilic		Yes	Archaea	0.285946
Methanocorpusculum labreanum Z	410358	0.57155	0.5635	0.130707	0.0984524	49.0746	Non-halophilic	Anaerobic	Aquatic	Mesophilic	No	Yes	Archaea	0.500066
Methanoculleus marisnigri JR1	368407	0.694722	0.715	0.12751	-0.0464393	39.12		Anaerobic	Aquatic	Mesophilic	No	Yes	Archaea	0.62063
Methanohalobium evestigatum Z 7303 uid49857	644295	0.692346	0.695	0.0503488	0.0170211	47.5157	Extreme halophilic	Anaerobic	Specialized	Thermophilic	No	Yes	Archaea	0.36425
Methanohalophilus mahii DSM 5219 uid47313	547558	0.694877	0.695	0.0460775	0.0205064	51.4454	Moderate halophilic	Anaerobic	Specialized	Mesophilic		Yes	Archaea	0.426182
Methanopyrus kandleri	190192	0.647613	0.644	0.138157	0.0811051	44.7213	Moderate halophilic	Anaerobic	Specialized	Hyperthermophilic	No	Yes	Archaea	0.611592
Methanosaeta thermophila PT	349307	0.70993	0.717	0.0748764	0.0167859	47.4778		Anaerobic		Thermophilic		Yes	Archaea	0.535453
Methanosarcina acetivorans	188937	0.64038	0.646	0.0860736	0.0520271	51.411		Anaerobic	Aquatic	Mesophilic	No	Yes	Archaea	0.426809
Methanosarcina barkeri fusaro	269797	0.71168	0.714	0.0533176	0.0179656	51.1452		Anaerobic	Multiple	Mesophilic	No	Yes	Archaea	0.392336
Methanosarcina mazei	192952	0.65782	0.663	0.0807094	0.0625309	50.4018		Anaerobic	Multiple	Mesophilic	No	Yes	Archaea	0.414813
Methanosphaera stadtmanae	339860	0.747226	0.749	0.0792349	0.00065033	34.3969		Anaerobic	Host-associated	Mesophilic		Yes	Archaea	0.276337
Methanospirillum hungatei JF-1	323259	0.665213	0.669	0.0776956	0.0651902	50.8505		Anaerobic	Multiple	Mesophilic	No	Yes	Archaea	0.45149
Methylacidiphilum infernorum V4	481448	0.733551	0.737	0.043709	0.00610458	53.1705		Aerobic	Specialized	Thermophilic		Yes	Bacteria	0.454828
Methylibium petroleiphilum PM1	420662	0.673238	0.696	0.16716	0.0222245	32.9118		Facultative	Aquatic	Mesophilic		Yes	Bacteria	0.687819
Methylobacillus flagellatus KT	265072	0.628943	0.629	0.102665	0.0141513	46.7642		Aerobic	Specialized	Mesophilic		Yes	Bacteria	0.557191
Methylobacterium 4 46	426117	0.646498	0.685	0.199959	0.137681	32.6183		Facultative	Multiple	Mesophilic	No	Yes	Bacteria	0.715025
Methylobacterium chloromethanicum CM4	440085	0.587713	0.6	0.180694	0.161489	35.6053		Aerobic	Terrestrial	Mesophilic		Yes	Bacteria	0.680793
Methylobacterium dichloromethanicum	661410	0.58279	0.597	0.183303	0.160675	35.665		Aerobic	Terrestrial	Mesophilic		Yes	Bacteria	0.679965
Methylobacterium extorquens AM1	272630	0.591796	0.6	0.165023	0.151482	35.2151		Facultative	Multiple	Mesophilic	No	No	Bacteria	0.684844
Methylobacterium extorquens DM4	661410	0.58279	0.597	0.183303	0.160675	35.665		Aerobic	Terrestrial	Mesophilic		No	Bacteria	0.679965
Methylobacterium extorquens PA1	419610	0.590218	0.604	0.179066	0.154048	35.4364		Facultative	Multiple	Mesophilic	No	No	Bacteria	0.681839
Methylobacterium nodulans ORS 2060	460265	0.586484	0.62	0.230835	0.186949	35.8869		Aerobic	Host-associated	Mesophilic	No	Yes	Bacteria	0.684438
Methylobacterium populi BJ001	441620	0.592751	0.604	0.169451	0.158167	34.0466	Non-halophilic	Aerobic		Mesophilic		Yes	Bacteria	0.693603
Methylobacterium radiotolerans JCM 2831	426355	0.635995	0.655	0.166937	0.134327	32.3521	Non-halophilic	Aerobic	Host-associated	Mesophilic	No	Yes	Bacteria	0.710354
Methylocella silvestris BL2	395965	0.59214	0.603	0.143845	0.163306	40.9143		Aerobic	Terrestrial	Mesophilic	No	Yes	Bacteria	0.630834
Methylococcus capsulatus Bath	243233	0.739225	0.749	0.0933625	-0.0811011	40.307		Aerobic	Multiple	Thermophilic	No	Yes	Bacteria	0.635846
Methylotenera 301 uid49469	666681	0.622035	0.615	0.09506	0.16227	49.0725						Yes	Bacteria	0.426351
Methylotenera mobilis JLW8	583345	0.553202	0.539	0.125991	0.20001	48.824		Aerobic	Aquatic	Mesophilic	No	Yes	Bacteria	0.455102
Methylovorus SIP3 4	582744	0.58732	0.5835	0.124916	0.0239142	44.6375		Aerobic	Aquatic	Mesophilic	No	Yes	Bacteria	0.546091
Micrococcus luteus NCTC 2665	465515	0.650476	0.656	0.168994	0.0867217	29.9519		Aerobic	Multiple	Mesophilic		Yes	Bacteria	0.729952
Microcystis aeruginosa NIES 843	449447	0.644626	0.651	0.0887518	0.0428586	49.6583		Aerobic	Aquatic	Mesophilic	Animal, Human	Yes	Bacteria	0.423306
Mobiluncus curtisii ATCC 43063 uid49695	548479	0.575724	0.579	0.136995	0.154745	50.2876		Anaerobic		Mesophilic		Yes	Bacteria	0.554133
Moorella thermoacetica ATCC 39073	264732	0.6952	0.704	0.0860016	-0.011795	46.5185		Anaerobic	Aquatic	Thermophilic		Yes	Bacteria	0.557915
Moraxella catarrhalis RH4 uid48809	749219	0.583329	0.578	0.0993313	0.166804	47.8017		Aerobic	Host-associated	Mesophilic	Human	Yes	Bacteria	0.416716
Mycobacterium abscessus ATCC 19977	561007	0.519255	0.515	0.143333	0.220191	42.2172		Aerobic	Multiple	Mesophilic	Human	No	Bacteria	0.641481
Mycobacterium avium 104	243243	0.636296	0.653	0.153272	0.104014	34.3199		Aerobic	Host-associated	Mesophilic	Mammal	Yes	Bacteria	0.689881
Mycobacterium avium paratuberculosis	262316	0.647732	0.663	0.14816	0.0780563	34.1417		Aerobic	Multiple	Mesophilic	Mammal	No	Bacteria	0.692986
Mycobacterium bovis	233413	0.606283	0.609	0.10569	0.0998392	41.8698		Aerobic	Host-associated	Mesophilic	Human, Animal	No	Bacteria	0.65633
Mycobacterium bovis BCG Pasteur 1173P2	410289	0.605977	0.609	0.10637	0.0995574	41.8829	Non-halophilic	Aerobic	Host-associated	Mesophilic	Bovine	No	Bacteria	0.65636
Mycobacterium bovis BCG Tokyo 172	561275	0.606623	0.61	0.105782	0.0979951	41.8529	Non-halophilic	Aerobic	Host-associated	Mesophilic	Human	Yes	Bacteria	0.65643
Mycobacterium gilvum PYR-GCK	350054	0.588599	0.603	0.157401	0.138414	36.6548				Mesophilic		Yes	Bacteria	0.677441
Mycobacterium JLS	164757	0.602223	0.616	0.147605	0.127667	35.6798	Non-halophilic		Multiple	Mesophilic	No	Yes	Bacteria	0.683564
Mycobacterium KMS	189918	0.598213	0.615	0.156932	0.129964	35.8955	Non-halophilic		Multiple	Mesophilic	No	Yes	Bacteria	0.682281
Mycobacterium leprae	272631	0.624983	0.628	0.0710202	0.0921777	49.1867	Non-halophilic	Aerobic	Host-associated	Mesophilic	Human	No	Bacteria	0.577967
Mycobacterium leprae Br4923	561304	0.624977	0.628	0.0710219	0.0925809	49.1979	Non-halophilic	Aerobic	Host-associated	Mesophilic	Human	Yes	Bacteria	0.577975
Mycobacterium marinum M	216594	0.574825	0.578	0.117622	0.139405	41.1829		Aerobic	Multiple	Mesophilic	Fish, Human	Yes	Bacteria	0.657341
Mycobacterium MCS	164756	0.60645	0.62	0.146765	0.119714	35.6187	Non-halophilic			Mesophilic	No	Yes	Bacteria	0.683864
Mycobacterium smegmatis MC2 155	246196	0.587965	0.596	0.14616	0.129259	36.4658		Aerobic	Host-associated	Mesophilic	Human	Yes	Bacteria	0.674028
Mycobacterium tuberculosis CDC1551	83331	0.601724	0.605	0.109637	0.105615	42.1825		Aerobic	Host-associated	Mesophilic	Human	No	Bacteria	0.656094
Mycobacterium tuberculosis F11	336982	0.606305	0.608	0.105752	0.102158	41.9624		Aerobic	Host-associated	Mesophilic	Human	Yes	Bacteria	0.656178
Mycobacterium tuberculosis H37Ra	419947	0.605663	0.607	0.104571	0.101707	41.9238	Non-halophilic	Aerobic	Host-associated		Human	No	Bacteria	0.656125
Mycobacterium tuberculosis H37Rv	83332	0.606347	0.608	0.104355	0.10066	41.8805		Aerobic	Host-associated	Mesophilic	Human	No	Bacteria	0.656141
Mycobacterium tuberculosis KZN 1435	478434	0.604744	0.607	0.106702	0.103326	42.0113		Aerobic	Host-associated	Mesophilic	Human	No	Bacteria	0.656142
Mycobacterium ulcerans Agy99	362242	0.582693	0.583	0.109585	0.128759	41.1876	Non-halophilic	Aerobic	Host-associated	Mesophilic	Human	Yes	Bacteria	0.653916
Mycobacterium vanbaalenii PYR-1	350058	0.582958	0.592	0.144124	0.13664	36.4929		Aerobic		Mesophilic		Yes	Bacteria	0.677931
Mycoplasma agalactiae PG2	347257	0.616362	0.611	0.0992413	0.0956804	38.7606		Facultative	Host-associated	Psychrophilic	Sheep, Goat	Yes	Bacteria	0.297071
Mycoplasma arthritidis 158L3 1	243272	0.645096	0.642	0.0797378	0.105175	42.5716	Non-halophilic	Facultative	Host-associated	Mesophilic	Rodent	Yes	Bacteria	0.307095
Mycoplasma capricolum ATCC 27343	340047	0.714237	0.721	0.0841833	0.00982812	30.7513	Non-halophilic	Facultative	Host-associated	Mesophilic	Ruminant	Yes	Bacteria	0.237704
Mycoplasma conjunctivae HRC 581 uid32285	572263	0.653098	0.652	0.0740226	0.079655	39.3811		Microaerophilic	Host-associated	Mesophilic	Sheep, Goats	No	Bacteria	0.285387
Mycoplasma crocodyli MP145 uid47087	512564	0.672156	0.668	0.0780301	0.0468397	35.5648		Facultative	Host-associated	Mesophilic		Yes	Bacteria	0.26954
Mycoplasma gallisepticum	710127	0.632848	0.628	0.092569	0.0716044	41.0496	Non-halophilic	Facultative	Host-associated	Mesophilic	Avian	Yes	Bacteria	0.314699
Mycoplasma genitalium	243273	0.713467	0.715	0.0507631	-0.0791134	41.4071	Non-halophilic	Facultative	Host-associated	Mesophilic	Human, Animal, Insect	No	Bacteria	0.316891
Mycoplasma hyopneumoniae 232	295358	0.683145	0.683	0.045556	-0.00353985	43.0133	Non-halophilic	Facultative	Host-associated	Mesophilic	Swine	Yes	Bacteria	0.285612
Mycoplasma hyopneumoniae 7448	262722	0.68801	0.688	0.044554	-0.00918001	42.9242	Non-halophilic	Facultative	Host-associated	Mesophilic	Swine	No	Bacteria	0.284889
Mycoplasma hyopneumoniae J	262719	0.687899	0.688	0.0455963	-0.0100121	42.9382	Non-halophilic	Facultative	Host-associated	Mesophilic	Swine	No	Bacteria	0.285222
Mycoplasma mobile 163K	267748	0.699657	0.701	0.073023	0.00973357	33.219	Non-halophilic	Facultative	Host-associated	Mesophilic	Fish	Yes	Bacteria	0.249513
Mycoplasma mycoides	272632	0.704612	0.718	0.1054	0.0199641	31.1845	Non-halophilic	Facultative	Host-associated	Mesophilic	Cattle	Yes	Bacteria	0.239656
Mycoplasma penetrans	272633	0.706942	0.7115	0.0756143	0.0239829	33.0705	Non-halophilic	Facultative	Host-associated	Mesophilic	Human	Yes	Bacteria	0.257175
Mycoplasma pneumoniae	272634	0.6687	0.672	0.062922	0.0452167	49.506	Non-halophilic	Facultative	Host-associated	Mesophilic	Human	Yes	Bacteria	0.40008
Mycoplasma pulmonis	272635	0.695354	0.695	0.0614327	0.0439563	35.342	Non-halophilic	Facultative	Host-associated	Mesophilic	Rodent	Yes	Bacteria	0.266365
Mycoplasma synoviae 53	262723	0.704631	0.711	0.0842494	0.0258005	36.886	Non-halophilic	Facultative	Host-associated	Mesophilic	Chicken	Yes	Bacteria	0.284952
Myxococcus xanthus DK 1622	246197	0.6368	0.647	0.175702	0.0865121	35.0907		Aerobic	Terrestrial	Mesophilic	No	Yes	Bacteria	0.688912
Nakamurella multipartita DSM 44233	479431	0.658806	0.681	0.157893	0.0664857	31.8808			Terrestrial	Mesophilic	No	Yes	Bacteria	0.709165
Nanoarchaeum equitans	228908	0.693508	0.698	0.0559258	0.0516492	41.4598		Anaerobic	Host-associated	Hyperthermophilic	No	No	Archaea	0.315595
Natranaerobius thermophilus JW NM WN LF	457570	0.712856	0.715	0.0487991	-0.0494863	47.0804	Moderate halophilic		Specialized	Thermophilic	No	Yes	Bacteria	0.363089
Natrialba magadii ATCC 43099 uid46245	547559	0.584969	0.598	0.176536	0.11773	41.2149	Extreme halophilic	Aerobic	Specialized	Mesophilic		Yes	Archaea	0.610502
Natronomonas pharaonis	348780	0.589302	0.594	0.140233	0.127316	40.6295	Moderate halophilic	Aerobic	Aquatic			Yes	Archaea	0.631197
Nautilia profundicola AmH	598659	0.600714	0.595	0.148007	0.172784	42.5283		Anaerobic	Multiple	Mesophilic		Yes	Bacteria	0.335075
Neisseria gonorrhoeae FA 1090	242231	0.53617	0.531	0.15039	0.105575	43.4125		Aerobic	Host-associated	Mesophilic	Human	No	Bacteria	0.526897
Neisseria gonorrhoeae NCCP11945	521006	0.541022	0.535	0.169123	0.126048	43.7354		Aerobic	Host-associated	Mesophilic	Human	Yes	Bacteria	0.523648
Neisseria meningitidis	662598	0.545343	0.541	0.141001	0.103775	43.2684						No	Bacteria	0.519472
Neisseria meningitidis 053442	374833	0.53597	0.528	0.140939	0.110932	43.5031		Aerobic	Host-associated	Mesophilic	Human	No	Bacteria	0.517003
Neisseria meningitidis alpha14	662598	0.545343	0.541	0.141001	0.103775	43.2684						No	Bacteria	0.519472
Neisseria meningitidis FAM18	272831	0.546523	0.538	0.135933	0.107629	43.4064		Aerobic	Host-associated	Mesophilic	Human	No	Bacteria	0.516237
Neisseria meningitidis MC58	122586	0.534322	0.526	0.143221	0.115087	43.3398		Aerobic	Host-associated	Mesophilic	Human	Yes	Bacteria	0.515278
Neisseria meningitidis Z2491	122587	0.541873	0.5345	0.137103	0.104468	43.0864		Aerobic	Host-associated	Mesophilic	Human	No	Bacteria	0.518091
Neorickettsia risticii Illinois	434131	0.641749	0.642	0.0558127	0.0744284	52.7576			Host-associated	Mesophilic	Horse	Yes	Bacteria	0.412713
Neorickettsia sennetsu Miyayama	222891	0.638821	0.64	0.0564572	0.0620332	52.9812			Multiple		Human	Yes	Bacteria	0.410843
Nitratiruptor SB155-2	387092	0.633012	0.628	0.0642816	0.131154	51.1982		Anaerobic	Specialized	Thermophilic		Yes	Bacteria	0.396886
Nitrobacter hamburgensis X14	323097	0.57573	0.585	0.170583	0.174494	42.9444		Aerobic	Terrestrial	Mesophilic	No	Yes	Bacteria	0.616173
Nitrobacter winogradskyi Nb-255	323098	0.610035	0.617	0.137323	0.132928	42.2936		Facultative	Terrestrial	Mesophilic	No	Yes	Bacteria	0.62049
Nitrosococcus halophilus Nc4 uid46803	472759	0.773093	0.775	0.033258	-0.041212	52.5723						Yes	Bacteria	0.516059
Nitrosococcus oceani ATCC 19707	323261	0.750755	0.753	0.0385117	-0.0573573	53.2154	Mesophilic		Aquatic			Yes	Bacteria	0.503419
Nitrosococcus watsoni C 113 uid50331	105559	0.783247	0.786	0.0357056	-0.00927545	53.1356						Yes	Bacteria	0.501378
Nitrosomonas europaea	228410	0.705381	0.708	0.0526699	0.0205247	51.1721		Aerobic	Multiple	Mesophilic	No	Yes	Bacteria	0.507182
Nitrosomonas eutropha C71	335283	0.644969	0.649	0.0797203	0.0495277	52.5589			Multiple			Yes	Bacteria	0.48541
Nitrosopumilus maritimus SCM1	436308	0.667669	0.672	0.083981	0.0508034	39.63		Aerobic	Aquatic	Mesophilic	No	Yes	Archaea	0.341675
Nitrosospira multiformis ATCC 25196	323848	0.733439	0.736	0.0515005	0.0153886	52.4312		Aerobic	Terrestrial	Mesophilic		Yes	Bacteria	0.538771
Nocardia farcinica IFM10152	247156	0.614062	0.625	0.161476	0.103636	32.911	Non-halophilic	Aerobic	Multiple	Mesophilic	Human, Animal	Yes	Bacteria	0.706923
Nocardioides JS614	196162	0.668631	0.693	0.158621	0.105246	31.9077	Non-halophilic	Aerobic	Terrestrial	Mesophilic	No	Yes	Bacteria	0.714404
Nocardiopsis dassonvillei DSM 43111 uid49483	446468	0.690452	0.702	0.130547	0.0378859	30.1808	Non-halophilic		Multiple			Yes	Bacteria	0.727298
Nostoc punctiforme PCC 73102	63737	0.738498	0.739	0.040483	0.00389616	51.5473		Aerobic	Multiple		No	Yes	Bacteria	0.413545
Nostoc sp	103690	0.700091	0.701	0.048267	0.0145108	50.6767		Aerobic	Multiple	Mesophilic	No	Yes	Bacteria	0.412683
Novosphingobium aromaticivorans DSM 12444	279238	0.532346	0.532	0.197743	0.17469	38.1536		Aerobic	Multiple		No	Yes	Bacteria	0.651126
Oceanobacillus iheyensis	221109	0.592893	0.591	0.0907985	0.152259	45.4611	Moderate halophilic	Aerobic	Multiple	Mesophilic	No	Yes	Bacteria	0.356813
Ochrobactrum anthropi ATCC 49188	439375	0.530614	0.523	0.154502	0.228109	46.5758	Non-halophilic		Terrestrial	Mesophilic	Human	Yes	Bacteria	0.56125
Oenococcus oeni PSU-1	203123	0.626175	0.625	0.0666757	0.103426	49.5689		Facultative	Multiple	Mesophilic	No	Yes	Bacteria	0.378889
Oligotropha carboxidovorans OM5	504832	0.582486	0.591	0.166478	0.151916	39.9997			Multiple	Mesophilic	No	Yes	Bacteria	0.623995
Onion yellows phytoplasma	262768	0.68744	0.688	0.0778958	-0.036115	38.3499		Aerobic	Host-associated	Mesophilic	Onion	Yes	Bacteria	0.277599
Opitutus terrae PB90 1	452637	0.587457	0.591	0.140866	0.107086	39.2588		Anaerobic	Aquatic	Mesophilic	No	Yes	Bacteria	0.653411
Orientia tsutsugamushi Boryong	357244	0.640745	0.646	0.0811306	0.0595836	40.4117			Host-associated		Human	Yes	Bacteria	0.30531
Orientia tsutsugamushi Ikeda	334380	0.624436	0.627	0.090588	0.0776971	41.4077	Non-halophilic		Host-associated	Mesophilic	Human	No	Bacteria	0.305138
Paenibacillus JDR 2	324057	0.617357	0.609	0.103131	0.144054	50.0436		Aerobic	Terrestrial	Mesophilic	No	Yes	Bacteria	0.502781
Pantoea ananatis LMG 20103 uid46807	706191	0.456521	0.448	0.160646	0.198228	47.0322		Facultative	Multiple	Mesophilic	Plants	Yes	Bacteria	0.536871
Parabacteroides distasonis ATCC 8503	435591	0.521448	0.513	0.143846	0.122198	49.901		Anaerobic	Host-associated	Mesophilic	Mammal	Yes	Bacteria	0.450596
Parachlamydia sp UWE25	264201	0.657593	0.662	0.058206	0.0234803	45.886			Host-associated	Mesophilic	Animal	Yes	Bacteria	0.347175
Paracoccus denitrificans PD1222	318586	0.581544	0.598	0.177652	0.132461	35.7646		Aerobic	Multiple	Mesophilic	No	Yes	Bacteria	0.667993
Parvibaculum lavamentivorans DS-1	402881	0.650088	0.657	0.154986	0.0916371	40.7407		Aerobic	Multiple	Mesophilic	No	Yes	Bacteria	0.623281
Pasteurella multocida	272843	0.50595	0.498	0.12645	0.187638	45.6043		Facultative	Host-associated	Mesophilic	Human, Animal	Yes	Bacteria	0.404049
Pectobacterium carotovorum PC1	561230	0.46219	0.45	0.171845	0.197063	47.7215						Yes	Bacteria	0.519318
Pectobacterium wasabiae WPP163	561231	0.469374	0.459	0.159186	0.201021	48.9744	Non-halophilic		Multiple	Mesophilic	plants	Yes	Bacteria	0.504774
Pediococcus pentosaceus ATCC 25745	278197	0.537835	0.528	0.153018	0.231997	46.0907		Facultative	Multiple	Mesophilic	No	Yes	Bacteria	0.373578
Pedobacter heparinus DSM 2366	485917	0.588464	0.585	0.083106	0.145801	51.494		Aerobic	Terrestrial	Mesophilic	No	Yes	Bacteria	0.420489
Pelobacter carbinolicus	338963	0.682446	0.688	0.0974258	0.0123369	47.4461		Anaerobic	Aquatic	Mesophilic	No	Yes	Bacteria	0.551137
Pelobacter propionicus DSM 2379	338966	0.767142	0.771	0.0557693	-0.120727	43.0095	Non-halophilic	Anaerobic	Multiple	Mesophilic	No	Yes	Bacteria	0.584831
Pelodictyon luteolum DSM 273	319225	0.646193	0.652	0.113036	0.0226755	45.4269		Anaerobic	Multiple	Mesophilic	No	No	Bacteria	0.5733
Pelodictyon phaeoclathratiforme BU 1	324925	0.705886	0.709	0.0507449	-0.009829	51.9986		Anaerobic	Multiple	Mesophilic	No	Yes	Bacteria	0.480776
Pelotomaculum thermopropionicum SI	370438	0.594487	0.601	0.137517	0.129216	46.9786	Non-halophilic	Anaerobic	Specialized	Thermophilic	No	Yes	Bacteria	0.529611
Persephonella marina EX H1	123214	0.644176	0.646	0.0804522	0.0897033	40.6826		Microaerophilic	Aquatic	Thermophilic	No	Yes	Bacteria	0.370805
Petrotoga mobilis SJ95	403833	0.699013	0.7	0.0507175	0.0155072	45.2479	Mesophilic	Anaerobic	Specialized	Thermophilic	No	Yes	Bacteria	0.341232
Phenylobacterium zucineum HLK1	450851	0.658282	0.681	0.161547	0.0658545	31.1781		Aerobic	Host-associated	Mesophilic	Human	Yes	Bacteria	0.711013
Photobacterium profundum SS9	298386	0.451274	0.437	0.174867	0.22756	49.5075	Non-halophilic	Facultative	Multiple	Psychrophilic	No	Yes	Bacteria	0.41734
Photorhabdus asymbiotica	291112	0.485244	0.478	0.13563	0.181486	49.8732		Facultative	Host-associated	Mesophilic		Yes	Bacteria	0.421431
Photorhabdus luminescens	243265	0.468467	0.46	0.142793	0.199092	50.246		Facultative	Host-associated	Mesophilic	Insect	Yes	Bacteria	0.428254
Picrophilus torridus DSM 9790	263820	0.678016	0.679	0.054874	0.007131	42.9493		Aerobic	Specialized	Thermophilic		Yes	Archaea	0.359704
Pirellula sp	243090	0.599488	0.602	0.111271	0.12299	50.1637		Aerobic	Aquatic	Mesophilic	No	Yes	Bacteria	0.554033
Pirellula staleyi DSM 6068 uid43209	530564	0.642366	0.641	0.107334	0.0949622	47.9081		Aerobic	Aquatic	Mesophilic	No	Yes	Bacteria	0.574647
Planctomyces limnophilus DSM 3776 uid48643	521674	0.712547	0.713	0.059811	0.0649684	51.823		Aerobic	Aquatic	Mesophilic	No	Yes	Bacteria	0.536845
Polaromonas JS666	296591	0.613054	0.625	0.156787	0.0354336	41.3802	Non-halophilic	Aerobic	Multiple	Mesophilic	No	Yes	Bacteria	0.619746
Polaromonas naphthalenivorans CJ2	365044	0.639079	0.654	0.157023	-0.0301568	39.9537		Aerobic	Aquatic	Mesophilic	No	Yes	Bacteria	0.616796
Polynucleobacter necessarius asymbioticus QLW P1DMWA 1	312153	0.578841	0.5685	0.118697	0.143933	51.5408		Aerobic	Aquatic	Mesophilic		No	Bacteria	0.448341
Polynucleobacter necessarius STIR1	452638	0.606117	0.597	0.121016	0.114634	50.4482		Aerobic	Host-associated	Mesophilic		No	Bacteria	0.455574
Polynucleobacter QLW-P1DMWA-1	312153	0.577831	0.569	0.118555	0.136832	51.5408		Aerobic	Aquatic	Mesophilic		Yes	Bacteria	0.448341
Porphyromonas gingivalis ATCC 33277	431947	0.643368	0.636	0.0748578	0.0606942	52.962		Anaerobic	Host-associated	Mesophilic	Human	Yes	Bacteria	0.483593
Porphyromonas gingivalis W83	242619	0.642167	0.636	0.0767495	0.058563	52.8932	Non-halophilic	Anaerobic	Host-associated	Mesophilic	Human	No	Bacteria	0.482879
Prevotella ruminicola 23 uid47507	264731	0.530588	0.5175	0.185011	0.158019	45.8897		Anaerobic	Host-associated		No	Yes	Bacteria	0.476855
Prochlorococcus marinus AS9601	146891	0.718541	0.717	0.0470494	-0.0449007	40.226			Aquatic	Mesophilic	No	No	Bacteria	0.313215
Prochlorococcus marinus CCMP1375	167539	0.695179	0.696	0.0454607	-0.0406224	44.5514			Aquatic	Mesophilic		No	Bacteria	0.364421
Prochlorococcus marinus MED4	59919	0.713236	0.713	0.0487026	-0.0384761	39.5612			Aquatic	Mesophilic		No	Bacteria	0.307992
Prochlorococcus marinus MIT 9211	93059	0.707409	0.708	0.0429423	-0.0408323	46.5793			Aquatic	Mesophilic	No	No	Bacteria	0.380095
Prochlorococcus marinus MIT 9215	93060	0.71811	0.718	0.0491841	-0.0538773	40.2424	Non-halophilic		Aquatic	Mesophilic	No	No	Bacteria	0.31145
Prochlorococcus marinus MIT 9301	167546	0.716809	0.717	0.0461834	-0.0325326	40.4046			Aquatic	Mesophilic		No	Bacteria	0.313399
Prochlorococcus marinus MIT 9303	59922	0.637207	0.638	0.0886617	0.064211	52.0925			Aquatic	Mesophilic	No	No	Bacteria	0.500076
Prochlorococcus marinus MIT 9312	74546	0.711356	0.712	0.0501991	-0.0418411	40.2022			Aquatic	Mesophilic		No	Bacteria	0.312105
Prochlorococcus marinus MIT 9515	167542	0.699024	0.7	0.0508354	-0.0364905	40.0754			Aquatic		No	No	Bacteria	0.307942
Prochlorococcus marinus MIT9313	74547	0.633669	0.63	0.0829114	0.0726473	52.3217			Aquatic	Mesophilic		Yes	Bacteria	0.507398
Prochlorococcus marinus NATL1A	167555	0.71611	0.716	0.046122	-0.0781626	43.5923			Aquatic	Mesophilic	No	No	Bacteria	0.349793
Prochlorococcus marinus NATL2A	59920	0.724752	0.725	0.0461725	-0.0866206	43.7254			Aquatic	Mesophilic		No	Bacteria	0.35123
Propionibacterium acnes KPA171202	267747	0.514124	0.508	0.158415	0.263594	47.9781	Non-halophilic	Anaerobic	Host-associated	Mesophilic	Human	Yes	Bacteria	0.600107
Propionibacterium acnes SK137 uid48071	553199	0.521753	0.514	0.151766	0.250632	47.5426		Anaerobic		Mesophilic		No	Bacteria	0.601039
Prosthecochloris aestuarii DSM 271	290512	0.706948	0.708	0.0609426	0.0256853	51.1297			Aquatic	Mesophilic	No	Yes	Bacteria	0.501051
Prosthecochloris vibrioformis DSM 265	290318	0.736186	0.738	0.0611334	0.00176754	49.0236	Mesophilic	Facultative	Aquatic	Mesophilic	No	Yes	Bacteria	0.529917
Proteus mirabilis	529507	0.470695	0.461	0.144551	0.153542	46.3473	Non-halophilic	Aerobic	Host-associated	Mesophilic	Human	Yes	Bacteria	0.388758
Pseudoalteromonas atlantica T6c	342610	0.536859	0.529	0.102691	0.210934	52.8309		Aerobic	Aquatic	Mesophilic	Shellfish	Yes	Bacteria	0.446161
Pseudoalteromonas haloplanktis TAC125	326442	0.525205	0.515	0.120511	0.143268	46.245	Mesophilic	Aerobic	Aquatic	Psychrophilic	No	Yes	Bacteria	0.400917
Pseudomonas aeruginosa	208964	0.610351	0.619	0.1577	-0.0311523	32.7219		Aerobic	Multiple	Mesophilic	Human	No	Bacteria	0.665557
Pseudomonas aeruginosa LESB58	557722	0.602164	0.612	0.167574	-0.015939	33.1652		Aerobic	Multiple	Mesophilic	Human	Yes	Bacteria	0.662974
Pseudomonas aeruginosa PA7	381754	0.617576	0.629	0.167968	-0.0347824	32.7694		Aerobic	Multiple	Mesophilic	Human	No	Bacteria	0.664494
Pseudomonas aeruginosa UCBPP-PA14	208963	0.601217	0.612	0.173563	-0.0136261	33.14		Aerobic	Multiple	Mesophilic	Human, Animal, Plant	No	Bacteria	0.662923
Pseudomonas entomophila L48	384676	0.583845	0.587	0.203094	-0.00874086	34.9824			Multiple		Insect	Yes	Bacteria	0.641597
Pseudomonas fluorescens Pf0 1	205922	0.558948	0.555	0.18484	0.0636675	39.319		Aerobic	Multiple	Mesophilic	No	No	Bacteria	0.60521
Pseudomonas fluorescens Pf-5	220664	0.576328	0.576	0.146986	-0.0314531	36.1217		Aerobic	Multiple	Mesophilic	No	No	Bacteria	0.633049
Pseudomonas fluorescens PfO-1	205922	0.55863	0.554	0.185397	0.0640314	39.3342		Aerobic	Multiple	Mesophilic	No	Yes	Bacteria	0.60521
Pseudomonas fluorescens SBW25	216595	0.561253	0.563	0.175709	0.0652939	41.0985	Non-halophilic	Aerobic	Multiple	Mesophilic		No	Bacteria	0.600673
Pseudomonas mendocina ymp	399739	0.611701	0.619	0.174296	0.022963	34.3223	Non-halophilic	Aerobic	Multiple		Human	Yes	Bacteria	0.646761
Pseudomonas putida F1	351746	0.546849	0.545	0.198606	0.0828171	38.6764	Non-halophilic	Aerobic	Multiple	Mesophilic	No	No	Bacteria	0.618619
Pseudomonas putida GB 1	76869	0.551935	0.552	0.205683	0.0625185	37.9598	Non-halophilic	Aerobic	Multiple	Mesophilic	No	No	Bacteria	0.619422
Pseudomonas putida KT2440	160488	0.540584	0.538	0.206174	0.0880582	38.9668		Aerobic	Multiple	Mesophilic	No	Yes	Bacteria	0.615241
Pseudomonas putida W619	390235	0.539129	0.537	0.198693	0.107314	39.6747	Non-halophilic	Aerobic	Multiple	Mesophilic	No	No	Bacteria	0.614356
Pseudomonas stutzeri A1501	379731	0.617205	0.626	0.163444	0.0325113	37.0536		Aerobic	Host-associated	Mesophilic		Yes	Bacteria	0.638785
Pseudomonas syringae phaseolicola 1448A	264730	0.546507	0.547	0.165372	0.122858	44.6809		Aerobic	Multiple	Mesophilic	Plant	No	Bacteria	0.579133
Pseudomonas syringae pv B728a	205918	0.56011	0.562	0.160453	0.0923011	42.8195		Aerobic	Multiple	Mesophilic	Plant	No	Bacteria	0.592328
Pseudomonas syringae tomato DC3000	223283	0.55394	0.557	0.165624	0.111873	43.9683		Aerobic	Multiple	Mesophilic	Plant	Yes	Bacteria	0.583392
Psychrobacter arcticum 273-4	259536	0.583764	0.577	0.101254	0.137845	48.6934			Specialized	Psychrophilic	No	Yes	Bacteria	0.428002
Psychrobacter cryohalolentis K5	335284	0.594208	0.59	0.0869697	0.138875	48.7378	Moderate halophilic		Multiple	Psychrophilic		Yes	Bacteria	0.422377
Psychrobacter PRwf-1	349106	0.510201	0.496	0.144625	0.195847	49.089		Aerobic	Aquatic	Mesophilic		Yes	Bacteria	0.44841
Psychromonas ingrahamii 37	357804	0.541821	0.537	0.096424	0.198585	49.8316		Anaerobic	Aquatic	Psychrophilic	No	Yes	Bacteria	0.400863
Pyrobaculum aerophilum	178306	0.754179	0.755	0.0394848	0.00236584	51.3855		Facultative	Aquatic	Hyperthermophilic	No	Yes	Archaea	0.513625
Pyrobaculum arsenaticum DSM 13514	340102	0.711244	0.714	0.0698554	-0.00636321	48.6285		Anaerobic	Aquatic	Hyperthermophilic	No	Yes	Archaea	0.550509
Pyrobaculum calidifontis JCM 11548	410359	0.707156	0.714	0.079502	0.00578397	46.1225		Facultative	Specialized	Hyperthermophilic	No	Yes	Archaea	0.571508
Pyrobaculum islandicum DSM 4184	384616	0.741388	0.748	0.0523461	-0.0173479	50.2847		Anaerobic	Specialized	Thermophilic	No	Yes	Archaea	0.49599
Pyrococcus abyssi	272844	0.647444	0.649	0.0840583	0.102262	48.074		Anaerobic	Aquatic	Hyperthermophilic	No	Yes	Archaea	0.447114
Pyrococcus furiosus	186497	0.668879	0.671	0.0665097	0.0892631	47.7286		Anaerobic	Aquatic	Hyperthermophilic	No	Yes	Archaea	0.407699
Pyrococcus horikoshii	70601	0.675802	0.68	0.0615763	0.0335671	48.5199		Anaerobic	Aquatic	Hyperthermophilic	No	Yes	Archaea	0.41879
Ralstonia eutropha H16	381666	0.589344	0.604	0.192368	0.0844759	34.9404	Non-halophilic	Facultative	Specialized	Mesophilic		Yes	Bacteria	0.663375
Ralstonia eutropha JMP134	264198	0.543357	0.545	0.19398	0.139643	37.9414	Non-halophilic	Facultative	Multiple	Mesophilic		No	Bacteria	0.644334
Ralstonia metallidurans CH34	266264	0.529675	0.53	0.204921	0.161571	39.5135		Facultative	Specialized	Mesophilic	No	No	Bacteria	0.63531
Ralstonia pickettii 12D	428406	0.565672	0.575	0.195384	0.106009	39.2016		Aerobic	Multiple	Mesophilic	No	Yes	Bacteria	0.632991
Ralstonia pickettii 12J	402626	0.586002	0.592	0.174703	0.0734954	38.481	Non-halophilic	Aerobic	Multiple	Mesophilic		No	Bacteria	0.636484
Ralstonia solanacearum	267608	0.614086	0.635	0.193033	0.0384161	34.328		Aerobic	Multiple	Mesophilic	Plant	Yes	Bacteria	0.669754
Ralstonia solanacearum CFBP2957 uid50545	859656	0.635765	0.652	0.172733	0.0227602	34.0685						No	Bacteria	0.664586
Ralstonia solanacearum PSI07 uid50539	859657	0.611272	0.633	0.197578	0.0480869	35.1484						No	Bacteria	0.663229
Renibacterium salmoninarum ATCC 33209	288705	0.466238	0.455	0.141383	0.261315	52.7473		Facultative	Host-associated	Mesophilic	Salmonid fish	Yes	Bacteria	0.562713
Rhizobium etli CFN 42	347834	0.529931	0.538	0.192117	0.188024	41.9821		Aerobic	Host-associated	Mesophilic	No	No	Bacteria	0.610283
Rhizobium etli CIAT 652	491916	0.540296	0.55	0.192368	0.190505	41.2099		Aerobic	Host-associated	Mesophilic	No	Yes	Bacteria	0.613098
Rhizobium leguminosarum bv trifolii WSM1325	395491	0.548764	0.554	0.177765	0.169056	41.7949		Aerobic	Host-associated	Mesophilic	No	Yes	Bacteria	0.6077
Rhizobium leguminosarum bv trifolii WSM2304	395492	0.55223	0.559	0.174274	0.16545	40.887		Aerobic	Host-associated	Mesophilic	No	No	Bacteria	0.611779
Rhizobium leguminosarum bv viciae 3841	216596	0.550294	0.557	0.18064	0.174526	41.9211		Aerobic	Host-associated	Mesophilic	No	No	Bacteria	0.608621
Rhizobium NGR234	394	0.534627	0.542	0.19424	0.185004	41.1501		Aerobic	Host-associated	Mesophilic	No	Yes	Bacteria	0.624202
Rhodobacter capsulatus SB 1003 uid47509	272942	0.594642	0.593	0.114841	0.116008	36.3808		Facultative	Multiple	Mesophilic	No	No	Bacteria	0.665586
Rhodobacter capsulatus SB1003 uid47509	272942	0.594642	0.593	0.114841	0.116008	36.3808		Facultative	Multiple	Mesophilic	No	Yes	Bacteria	0.665586
Rhodobacter sphaeroides 2 4 1	272943	0.623639	0.641	0.164785	0.107607	34.828		Facultative	Multiple	Mesophilic	No	No	Bacteria	0.687891
Rhodobacter sphaeroides ATCC 17025	349102	0.597745	0.61	0.161843	0.131719	35.5696		Facultative	Multiple	Mesophilic	No	Yes	Bacteria	0.682297
Rhodobacter sphaeroides ATCC 17029	349101	0.636501	0.645	0.137471	0.0858583	34.3495		Facultative	Multiple	Mesophilic	No	No	Bacteria	0.689809
Rhodobacter sphaeroides KD131	557760	0.638716	0.646	0.130573	0.0899405	34.1358	Non-halophilic	Facultative	Multiple	Mesophilic		No	Bacteria	0.690916
Rhodococcus erythropolis PR4	234621	0.531524	0.522	0.167891	0.197859	43.777		Aerobic	Multiple	Mesophilic		Yes	Bacteria	0.623083
Rhodococcus jostii RHA1	101510	0.558948	0.57	0.182792	0.154766	38.2478	Non-halophilic	Aerobic	Terrestrial	Mesophilic		No	Bacteria	0.669813
Rhodococcus opacus B4	632772	0.596511	0.6	0.140818	0.0970828	36.0292		Aerobic				No	Bacteria	0.678948
Rhodococcus opacus B4 uid13791	632772	0.586412	0.593	0.153043	0.110209	36.5604		Aerobic				No	Bacteria	0.676211
Rhodococcus opacus B4 uid36573	632772	0.586504	0.593	0.152894	0.110115	36.5565		Aerobic				Yes	Bacteria	0.676238
Rhodococcus RHA1	101510	0.558948	0.57	0.182792	0.154766	38.2478	Non-halophilic	Aerobic	Terrestrial	Mesophilic		Yes	Bacteria	0.669813
Rhodoferax ferrireducens T118	338969	0.71214	0.721	0.0970343	-0.054138	44.0994		Facultative	Multiple	Mesophilic	No	Yes	Bacteria	0.59596
Rhodopseudomonas palustris BisA53	316055	0.611415	0.633	0.173097	0.131353	37.888		Facultative	Multiple	Mesophilic	No	Yes	Bacteria	0.644427
Rhodopseudomonas palustris BisB18	316056	0.640814	0.664	0.157784	0.0941495	37.2369		Facultative	Multiple	Mesophilic	No	No	Bacteria	0.649572
Rhodopseudomonas palustris BisB5	316057	0.626859	0.642	0.161033	0.120436	37.1814		Facultative	Multiple	Mesophilic	No	No	Bacteria	0.648078
Rhodopseudomonas palustris CGA009	258594	0.594446	0.604	0.174817	0.13732	36.606		Facultative	Multiple	Mesophilic	No	No	Bacteria	0.650311
Rhodopseudomonas palustris HaA2	316058	0.64658	0.663	0.155135	0.0925931	35.3401		Facultative	Multiple	Mesophilic	No	No	Bacteria	0.660384
Rhodopseudomonas palustris TIE 1	395960	0.589853	0.603	0.18314	0.140196	36.7053		Facultative		Mesophilic		No	Bacteria	0.648598
Rhodospirillum centenum SW	414684	0.64927	0.66	0.13932	0.0591402	32.3003		Facultative	Aquatic	Mesophilic		Yes	Bacteria	0.704613
Rhodospirillum rubrum ATCC 11170	269796	0.631304	0.639	0.131699	0.0612731	37.5111		Facultative	Multiple	Mesophilic	No	Yes	Bacteria	0.653787
Rhodothermus marinus DSM 4252	518766	0.649435	0.668	0.142527	0.0523952	38.0401	Moderate halophilic	Aerobic	Specialized	Thermophilic	No	Yes	Bacteria	0.643039
Rickettsia africae ESF 5	347255	0.635637	0.634	0.076201	0.0925923	43.4386		Aerobic	Host-associated	Mesophilic	Human	Yes	Bacteria	0.324098
Rickettsia akari Hartford	293614	0.647155	0.647	0.0707309	0.10104	43.5163		Aerobic	Host-associated	Mesophilic	Human	Yes	Bacteria	0.323347
Rickettsia bellii OSU 85-389	391896	0.641575	0.641	0.0907822	0.122303	42.1858						No	Bacteria	0.316282
Rickettsia bellii RML369-C	336407	0.640506	0.641	0.0898506	0.120769	42.1583			Host-associated			Yes	Bacteria	0.316459
Rickettsia canadensis McKiel	293613	0.663022	0.66	0.0671138	0.0841488	42.3231		Aerobic	Host-associated	Mesophilic	Human	Yes	Bacteria	0.310539
Rickettsia conorii	272944	0.631519	0.632	0.0842425	0.098039	43.6746		Aerobic	Host-associated	Mesophilic	Human	Yes	Bacteria	0.324388
Rickettsia felis URRWXCal2	315456	0.637881	0.636	0.0800747	0.0927264	43.2223			Host-associated		Human, Feline	Yes	Bacteria	0.325134
Rickettsia massiliae MTU5	416276	0.640578	0.64	0.0758939	0.0986039	43.7497		Aerobic	Host-associated	Mesophilic		Yes	Bacteria	0.325341
Rickettsia peacockii Rustic	562019	0.63417	0.632	0.0828537	0.0950673	43.567		Aerobic	Host-associated	Mesophilic		Yes	Bacteria	0.326033
Rickettsia prowazekii	272947	0.646659	0.645	0.0661355	0.102363	40.302		Aerobic	Host-associated	Mesophilic	Human	Yes	Bacteria	0.290003
Rickettsia rickettsii Iowa	452659	0.635369	0.634	0.0772823	0.103048	43.6063		Aerobic	Host-associated	Mesophilic	Human	No	Bacteria	0.324468
Rickettsia rickettsii Sheila Smith	392021	0.628955	0.628	0.0807521	0.103445	43.4805		Aerobic	Host-associated	Mesophilic	Human	Yes	Bacteria	0.324674
Rickettsia typhi wilmington	257363	0.653492	0.651	0.0656271	0.0828386	40.268		Aerobic	Host-associated	Mesophilic	Human, Rodent	Yes	Bacteria	0.289194
Robiginitalea biformata HTCC2501	313596	0.65846	0.674	0.111398	-0.0131674	45.0843	Mesophilic	Aerobic	Aquatic	Mesophilic	No	Yes	Bacteria	0.552933
Roseiflexus castenholzii DSM 13941	383372	0.64168	0.648	0.0898109	0.077842	46.0076		Facultative	Aquatic	Thermophilic	No	Yes	Bacteria	0.606901
Roseiflexus RS-1	357808	0.652313	0.66	0.0917535	0.07968	45.8274		Facultative	Specialized	Thermophilic		Yes	Bacteria	0.603873
Roseobacter denitrificans OCh 114	375451	0.623184	0.626	0.101929	0.074556	46.4599			Multiple	Mesophilic	No	Yes	Bacteria	0.5888
Rubrobacter xylanophilus DSM 9941	266117	0.740925	0.773	0.149066	0.0461412	33.1007		Aerobic	Specialized	Thermophilic	No	Yes	Bacteria	0.704766
Ruegeria pomeroyi DSS 3	246200	0.552128	0.555	0.161194	0.124367	38.1812		Aerobic	Aquatic		No	Yes	Bacteria	0.640696
Saccharomonospora viridis DSM 43017	471857	0.618916	0.617	0.108237	0.0785704	37.9298			Multiple	Thermophilic	Human	Yes	Bacteria	0.673151
Saccharophagus degradans 2-40	203122	0.552012	0.546	0.0959646	0.116606	49.4213		Aerobic	Aquatic	Mesophilic	No	Yes	Bacteria	0.458261
Saccharopolyspora erythraea NRRL 2338	405948	0.653885	0.669	0.146145	0.0617081	31.6994		Aerobic	Terrestrial	Mesophilic	No	Yes	Bacteria	0.71146
Salinibacter ruber DSM 13855	309807	0.701481	0.718	0.134379	0.00310232	38.3815	Extreme halophilic	Aerobic	Specialized	Mesophilic	No	Yes	Bacteria	0.661348
Salinispora arenicola CNS-205	391037	0.610773	0.619	0.139757	0.119785	36.1012		Aerobic	Aquatic	Mesophilic	No	Yes	Bacteria	0.695185
Salinispora tropica CNB-440	369723	0.611981	0.62	0.140397	0.120832	36.4005	Mesophilic	Aerobic	Aquatic	Mesophilic	No	Yes	Bacteria	0.69461
Salmonella enterica arizonae serovar 62 z4 z23	41514	0.430008	0.418	0.174527	0.24325	47.4841		Facultative	Host-associated	Mesophilic	Human, Animal	No	0.513767	47.4841
Salmonella enterica Choleraesuis	321314	0.407978	0.395	0.201272	0.250802	47.0949		Facultative	Host-associated	Mesophilic	Human, Animal	No	Bacteria	0.521325
Salmonella enterica Paratypi ATCC 9150	295319	0.425481	0.412	0.199261	0.235538	46.5355		Facultative	Host-associated	Mesophilic	Human	No	Bacteria	0.521644
Salmonella enterica serovar Agona SL483	454166	0.420891	0.408	0.197352	0.239638	46.6374		Facultative	Multiple	Mesophilic	Human, Animal	No	Bacteria	0.519951
Salmonella enterica serovar Dublin CT 02021853	439851	0.421362	0.408	0.195663	0.239962	46.6074		Facultative	Multiple	Mesophilic	Human, Animal	No	Bacteria	0.521259
Salmonella enterica serovar Enteritidis P125109	550537	0.417982	0.405	0.202911	0.242213	46.6457		Facultative	Specialized	Mesophilic	Human, Animals	No	Bacteria	0.521673
Salmonella enterica serovar Gallinarum 287 91	550538	0.419708	0.406	0.203327	0.238236	46.5397		Facultative	Multiple	Mesophilic	Poultry	No	Bacteria	0.522046
Salmonella enterica serovar Heidelberg SL476	454169	0.42161	0.409	0.196157	0.239477	46.7503		Facultative	Multiple	Mesophilic	Human, Animal	No	Bacteria	0.520562
Salmonella enterica serovar Newport SL254	423368	0.42216	0.409	0.194589	0.243841	46.909		Facultative	Multiple	Mesophilic	Human, Animal	No	Bacteria	0.522313
Salmonella enterica serovar Paratyphi A AKU 12601	554290	0.42204	0.41	0.202403	0.234268	46.5793		Facultative	Multiple	Mesophilic	Human	Yes	Bacteria	0.521837
Salmonella enterica serovar Paratyphi B SPB7	272994	0.427027	0.413	0.182436	0.25385	46.869		Facultative	Host-associated	Mesophilic	Human	No	Bacteria	0.521098
Salmonella enterica serovar Paratyphi C RKS4594	476213	0.40591	0.39	0.210894	0.241493	46.7842		Facultative	Host-associated	Mesophilic	Human	No	Bacteria	0.521699
Salmonella enterica serovar Schwarzengrund CVM19633	439843	0.424657	0.411	0.192719	0.238608	46.6701		Facultative	Multiple	Mesophilic	Human, Animal	No	Bacteria	0.52211
Salmonella enterica serovar Typhi Ty2	209261	0.411441	0.398	0.210113	0.242778	46.822		Facultative	Host-associated	Mesophilic	Human	No	Bacteria	0.520517
Salmonella typhi	220341	0.408727	0.3965	0.211018	0.249671	47.2617		Facultative	Host-associated	Mesophilic	Human	No	Bacteria	0.518702
Salmonella typhi Ty2	209261	0.411438	0.398	0.210112	0.242783	46.8224		Facultative	Host-associated	Mesophilic	Human	No	Bacteria	0.520517
Salmonella typhimurium LT2	99287	0.417406	0.404	0.201515	0.242621	46.7323		Facultative	Host-associated	Mesophilic	Human	No	Bacteria	0.522387
Sanguibacter keddieii DSM 10542 uid40845	446469	0.729989	0.742	0.114933	0.00359734	30.8555		Facultative	Host-associated	Mesophilic		Yes	Bacteria	0.718865
Sebaldella termitidis ATCC 33386	526218	0.630116	0.625	0.0881124	0.0938272	41.4512		Anaerobic	Host-associated	Mesophilic	No	Yes	Bacteria	0.333757
Segniliparus rotundus DSM 44985 uid49049	640132	0.608788	0.613	0.119864	0.130921	39.3291		Aerobic		Mesophilic		Yes	Bacteria	0.667913
Serratia proteamaculans 568	399741	0.487318	0.481	0.17402	0.121507	44.1487	Non-halophilic	Facultative	Multiple	Mesophilic	Human	Yes	Bacteria	0.550238
Shewanella amazonensis SB2B	326297	0.42711	0.408	0.200164	0.213142	47.5945		Facultative	Multiple	Mesophilic		Yes	Bacteria	0.535864
Shewanella ANA-3	94122	0.423781	0.407	0.17281	0.22099	49.9923		Facultative	Multiple	Mesophilic		Yes	Bacteria	0.479282
Shewanella baltica OS155	325240	0.480967	0.468	0.132084	0.201443	50.5564		Facultative	Aquatic	Mesophilic		No	Bacteria	0.462289
Shewanella baltica OS185	402882	0.48407	0.4715	0.130034	0.197573	50.3328		Facultative	Aquatic	Mesophilic	No	No	Bacteria	0.462721
Shewanella baltica OS195	399599	0.482114	0.47	0.129294	0.199396	50.4796		Facultative	Aquatic	Mesophilic		No	Bacteria	0.461745
Shewanella baltica OS223	407976	0.483809	0.471	0.130417	0.198458	50.4409		Facultative	Aquatic	Mesophilic	No	Yes	Bacteria	0.46266
Shewanella denitrificans OS217	318161	0.501685	0.492	0.113505	0.196447	51.2739		Facultative	Aquatic	Mesophilic		Yes	Bacteria	0.451492
Shewanella frigidimarina NCIMB 400	318167	0.541341	0.532	0.111899	0.138407	48.4413		Facultative	Multiple	Mesophilic		Yes	Bacteria	0.415841
Shewanella halifaxensis HAW EB4	458817	0.489189	0.475	0.142695	0.220808	51.9442		Facultative		Psychrophilic		Yes	Bacteria	0.445909
Shewanella loihica PV-4	323850	0.420396	0.404	0.171552	0.0917334	45.1269		Facultative	Multiple	Mesophilic		Yes	Bacteria	0.53667
Shewanella MR-4	60480	0.432101	0.415	0.173434	0.215571	49.7375		Facultative	Multiple	Mesophilic		Yes	Bacteria	0.478945
Shewanella MR-7	60481	0.432983	0.416	0.169665	0.216153	49.8165		Facultative	Aquatic	Mesophilic		Yes	Bacteria	0.478593
Shewanella oneidensis	211586	0.449644	0.436	0.145934	0.217569	50.6953		Facultative	Multiple	Mesophilic	Human	Yes	Bacteria	0.458893
Shewanella pealeana ATCC 700345	398579	0.485081	0.468	0.152018	0.227343	51.8648		Facultative		Mesophilic	No	Yes	Bacteria	0.44662
Shewanella piezotolerans WP3	225849	0.493232	0.481	0.125316	0.225263	52.3308		Facultative	Specialized	Mesophilic	No	Yes	Bacteria	0.432918
Shewanella putrefaciens CN-32	319224	0.488537	0.48	0.118857	0.200412	50.8755		Facultative	Multiple	Mesophilic	Human	Yes	Bacteria	0.444516
Shewanella sediminis HAW-EB3	425104	0.459502	0.447	0.144328	0.232031	53.9337	Mesophilic	Facultative	Aquatic	Psychrophilic	No	Yes	Bacteria	0.460779
Shewanella violacea DSS12 uid47085	637905	0.496357	0.485	0.121791	0.210716	53.1672		Facultative	Specialized	Psychrophilic	No	Yes	Bacteria	0.447164
Shewanella W3-18-1	351745	0.487434	0.478	0.119125	0.202237	50.9325		Facultative	Multiple	Mesophilic	Human	Yes	Bacteria	0.446333
Shewanella woodyi ATCC 51908	392500	0.487404	0.477	0.11661	0.226166	52.4931	Non-halophilic	Facultative	Multiple	Mesophilic	No	Yes	Bacteria	0.43701
Shigella boydii CDC 3083 94	344609	0.414334	0.397	0.229548	0.260744	47.511	Non-halophilic	Facultative	Host-associated	Mesophilic	Human	Yes	Bacteria	0.51027
Shigella boydii Sb227	300268	0.418461	0.4	0.224034	0.260305	47.5354	Non-halophilic	Facultative	Host-associated	Mesophilic	Human	No	Bacteria	0.511091
Shigella dysenteriae	300267	0.421183	0.401	0.218665	0.27226	48.2717	Non-halophilic	Facultative	Host-associated	Mesophilic	Human	Yes	Bacteria	0.509687
Shigella flexneri 2a	198214	0.403615	0.386	0.243282	0.266751	47.9739		Facultative	Host-associated	Mesophilic	Human	No	Bacteria	0.506544
Shigella flexneri 2a 2457T	198215	0.419027	0.4	0.226926	0.258772	47.3638		Facultative	Host-associated	Mesophilic	Human	Yes	Bacteria	0.50906
Shigella flexneri 5 8401	373384	0.419241	0.402	0.225349	0.25143	47.6102		Facultative	Host-associated	Mesophilic	Human	No	Bacteria	0.509177
Shigella sonnei Ss046	300269	0.410787	0.393	0.232986	0.254798	47.2064	Non-halophilic	Facultative	Host-associated	Mesophilic	Human	Yes	Bacteria	0.507665
Sideroxydans lithotrophicus ES 1 uid46801	580332	0.665975	0.675	0.130293	0.0301098	43.4545			Aquatic	Mesophilic	No	Yes	Bacteria	0.575417
Silicibacter pomeroyi DSS-3	246200	0.552128	0.555	0.161194	0.124367	38.1812		Aerobic	Aquatic		No	No	Bacteria	0.640696
Silicibacter TM1040	292414	0.49783	0.49	0.179577	0.22672	45.1165			Multiple		No	Yes	Bacteria	0.600564
Sinorhizobium medicae WSM419	366394	0.536192	0.537	0.151494	0.191785	43.724	Non-halophilic	Aerobic	Multiple	Mesophilic	No	Yes	Bacteria	0.611498
Sinorhizobium meliloti	266834	0.539704	0.545	0.175919	0.191227	41.9181		Aerobic	Multiple	Mesophilic	No	Yes	Bacteria	0.621741
Slackia heliotrinireducens DSM 20476	471855	0.582308	0.583	0.191418	0.122322	39.3908		Anaerobic	Multiple	Mesophilic	No	Yes	Bacteria	0.602116
Sodalis glossinidius morsitans	343509	0.526909	0.527	0.148604	0.178248	46.8293	Non-halophilic	Microaerophilic	Host-associated	Mesophilic	No	Yes	Bacteria	0.545049
Solibacter usitatus Ellin6076	234267	0.61605	0.627	0.117941	0.0509856	41.5976	Non-halophilic	Aerobic	Terrestrial	Mesophilic	No	Yes	Bacteria	0.619025
Sorangium cellulosum So ce 56	448385	0.676194	0.695	0.151839	0.0651662	33.2008		Aerobic	Terrestrial	Mesophilic	No	Yes	Bacteria	0.713757
Sphaerobacter thermophilus DSM 20745	479434	0.718321	0.728	0.0968203	0.0227939	36.0869					No	Yes	Bacteria	0.681094
Sphingobium japonicum UT26S uid47077	452662	0.524685	0.535	0.210351	0.183384	37.9601		Aerobic	Terrestrial	Mesophilic	No	Yes	Bacteria	0.6485
Sphingomonas wittichii RW1	392499	0.625274	0.65	0.181266	0.11594	34.0082		Aerobic	Aquatic	Mesophilic	No	Yes	Bacteria	0.679012
Sphingopyxis alaskensis RB2256	317655	0.587185	0.605	0.163678	0.160637	38.0759		Aerobic	Aquatic			Yes	Bacteria	0.654581
Spirosoma linguale DSM 74 uid43413	504472	0.660685	0.664	0.0790711	0.0643463	51.303			Multiple	Mesophilic	No	Yes	Bacteria	0.501489
Stackebrandtia nassauensis DSM 44728 uid46663	446470	0.64519	0.665	0.160965	0.0406704	33.4041		Aerobic				Yes	Bacteria	0.681339
Staphylococcus aureus aureus MRSA252	282458	0.543596	0.529	0.152218	0.189941	40.8643		Facultative	Host-associated	Mesophilic	Human	No	Bacteria	0.328072
Staphylococcus aureus aureus MSSA476	282459	0.558058	0.544	0.1419	0.184141	40.7272		Facultative	Host-associated	Mesophilic	Human	Yes	Bacteria	0.328175
Staphylococcus aureus COL	93062	0.552347	0.538	0.145188	0.187656	40.762		Facultative	Host-associated	Mesophilic	Human	No	Bacteria	0.328132
Staphylococcus aureus JH1	359787	0.559112	0.547	0.142916	0.191432	41.042		Facultative	Host-associated	Mesophilic	Human, Animal	No	Bacteria	0.329164
Staphylococcus aureus JH9	359786	0.559437	0.548	0.142717	0.190791	41.0237		Facultative	Host-associated	Mesophilic	Human, Animal	No	Bacteria	0.329151
Staphylococcus aureus Mu3	418127	0.549768	0.538	0.148158	0.193616	41.0172	Non-halophilic	Facultative	Host-associated	Mesophilic	Human	No	Bacteria	0.328777
Staphylococcus aureus Mu50	158878	0.549547	0.537	0.147946	0.193623	41.0188		Facultative	Host-associated	Mesophilic	Human	No	Bacteria	0.328437
Staphylococcus aureus MW2	196620	0.550075	0.536	0.145674	0.18697	40.7334		Facultative	Host-associated	Mesophilic	Human	No	Bacteria	0.328296
Staphylococcus aureus N315	158879	0.551162	0.539	0.147445	0.190769	40.8876		Facultative	Host-associated	Mesophilic	Human	No	Bacteria	0.328075
Staphylococcus aureus NCTC 8325	93061	0.559543	0.546	0.140159	0.190878	40.929		Facultative	Host-associated	Mesophilic	Human	No	Bacteria	0.328683
Staphylococcus aureus Newman	426430	0.561062	0.548	0.138678	0.182894	41.0376					Human, Animal	No	Bacteria	0.328883
Staphylococcus aureus RF122	273036	0.563394	0.552	0.139975	0.180612	40.8434		Facultative	Host-associated	Mesophilic	Human, Animal	No	Bacteria	0.327787
Staphylococcus aureus USA300	367830	0.556876	0.543	0.142129	0.186254	40.7661						No	Bacteria	0.326905
Staphylococcus aureus USA300 FPR3757	451515	0.556869	0.543	0.142112	0.186254	40.7661	Non-halophilic	Facultative	Host-associated	Mesophilic	Human	No	Bacteria	0.326905
Staphylococcus aureus USA300 TCH1516	451516	0.576399	0.566	0.1259	0.181425	40.8756		Facultative	Host-associated	Mesophilic	Human	No	Bacteria	0.327312
Staphylococcus carnosus TM300	396513	0.563828	0.547	0.163622	0.195233	41.9669		Facultative		Mesophilic		Yes	Bacteria	0.346327
Staphylococcus epidermidis ATCC 12228	176280	0.571189	0.565	0.121357	0.173835	41.4481		Facultative	Host-associated	Mesophilic	Human	No	Bacteria	0.320459
Staphylococcus epidermidis RP62A	176279	0.573068	0.566	0.123499	0.169928	41.3353		Facultative	Host-associated	Mesophilic	Human	Yes	Bacteria	0.32149
Staphylococcus haemolyticus	279808	0.525403	0.507	0.177644	0.210398	41.0345		Facultative	Host-associated	Mesophilic	Human	Yes	Bacteria	0.327809
Staphylococcus lugdunensis HKU09 01 uid46233	698737	0.634771	0.63	0.0880704	0.124677	42.6075		Aerobic	Host-associated	Mesophilic		Yes	Bacteria	0.338681
Staphylococcus saprophyticus	342451	0.563138	0.554	0.132427	0.187862	41.6268		Aerobic	Host-associated	Mesophilic	Human	Yes	Bacteria	0.331859
Staphylothermus hellenicus DSM 12710 uid45893	591019	0.694063	0.696	0.0458932	0.018201	46.3378	Mesophilic	Anaerobic	Specialized	Hyperthermophilic	No	Yes	Archaea	0.368383
Staphylothermus marinus F1	399550	0.689103	0.692	0.0504725	0.0145212	45.1022		Anaerobic	Specialized	Hyperthermophilic	No	Yes	Archaea	0.357265
Starkeya novella DSM 506 uid48815	639283	0.697515	0.717	0.150673	0.0679634	33.5623						Yes	Bacteria	0.678847
Stenotrophomonas maltophilia K279a	522373	0.552501	0.559	0.247832	0.156497	33.9067		Aerobic	Multiple	Mesophilic	Human	No	Bacteria	0.66324
Stenotrophomonas maltophilia R551 3	391008	0.583369	0.585	0.200455	0.124061	33.1911	Non-halophilic	Aerobic	Multiple	Mesophilic		Yes	Bacteria	0.662999
Streptobacillus moniliformis DSM 12112	519441	0.744212	0.746	0.0760364	0.00504193	32.4643		Microaerophilic	Host-associated	Mesophilic	Human	Yes	Bacteria	0.262797
Streptococcus agalactiae 2603	208435	0.489107	0.481	0.152403	0.248434	44.2646		Facultative	Host-associated	Mesophilic	Human	No	Bacteria	0.356466
Streptococcus agalactiae A909	205921	0.4954	0.488	0.15119	0.249854	44.1854		Facultative	Host-associated	Mesophilic	Human	No	Bacteria	0.356224
Streptococcus agalactiae NEM316	211110	0.488422	0.481	0.155094	0.248963	44.418		Facultative	Host-associated	Mesophilic	Human	Yes	Bacteria	0.356274
Streptococcus dysgalactiae equisimilis GGS 124	486410	0.410797	0.393	0.207196	0.313896	48.7669			Host-associated	Mesophilic	Human	Yes	Bacteria	0.395771
Streptococcus equi 4047	553482	0.419653	0.406	0.181745	0.27174	49.829		Facultative	Host-associated	Mesophilic	Equine	No	Bacteria	0.412825
Streptococcus equi zooepidemicus	40041	0.424231	0.41	0.179971	0.264673	49.8254		Facultative	Host-associated	Mesophilic	Animals, Human	No	Bacteria	0.415324
Streptococcus equi zooepidemicus MGCS10565	552526	0.449069	0.437	0.164584	0.266761	50.0546		Facultative	Host-associated	Mesophilic	Animals, Human	Yes	Bacteria	0.418397
Streptococcus gallolyticus UCN34 uid46061	637909	0.462102	0.439	0.202226	0.281291	43.6354		Facultative		Mesophilic		Yes	Bacteria	0.376361
Streptococcus gordonii Challis substr CH1	467705	0.413798	0.4	0.2249	0.310879	49.6006		Facultative	Host-associated	Mesophilic	Human	Yes	Bacteria	0.405068
Streptococcus mitis B6 uid46097	365659	0.383811	0.357	0.273465	0.324905	47.7547		Aerobic	Host-associated	Mesophilic	Human	Yes	Bacteria	0.399792
Streptococcus mutans	210007	0.522248	0.519	0.125374	0.216469	45.5609		Facultative	Host-associated	Mesophilic	Human	No	Bacteria	0.36825
Streptococcus mutans NN2025 uid46353	511691	0.565675	0.563	0.0959582	0.171501	45.5613		Facultative	Host-associated	Mesophilic	Human	Yes	Bacteria	0.368466
Streptococcus pneumoniae 70585	488221	0.40114	0.379	0.236047	0.327197	47.7089		Facultative	Multiple	Mesophilic	Human	No	Bacteria	0.397256
Streptococcus pneumoniae ATCC 700669	561276	0.389649	0.364	0.253854	0.323251	47.4613	Non-halophilic	Facultative	Multiple	Mesophilic		No	Bacteria	0.394886
Streptococcus pneumoniae CGSP14	516950	0.396778	0.371	0.245793	0.309629	47.7549		Facultative	Multiple	Mesophilic	Human	No	Bacteria	0.394622
Streptococcus pneumoniae D39	373153	0.390148	0.363	0.260815	0.322709	47.4002		Facultative	Multiple	Mesophilic	Human	No	Bacteria	0.39706
Streptococcus pneumoniae G54	512566	0.391032	0.364	0.25356	0.322598	47.6607		Facultative	Host-associated	Mesophilic	Human	No	Bacteria	0.39654
Streptococcus pneumoniae Hungary19A 6	487214	0.404748	0.383	0.232324	0.326597	47.652		Facultative	Multiple	Mesophilic	Human	Yes	Bacteria	0.396309
Streptococcus pneumoniae JJA	488222	0.402834	0.379	0.238574	0.326602	47.6871		Facultative	Multiple	Mesophilic	Human	No	Bacteria	0.397438
Streptococcus pneumoniae P1031	488223	0.387996	0.361	0.260062	0.3284	47.6368		Facultative	Multiple	Mesophilic	Human	No	Bacteria	0.397458
Streptococcus pneumoniae R6	171101	0.387799	0.362	0.258641	0.325915	47.6379		Facultative	Multiple	Mesophilic		No	Bacteria	0.39716
Streptococcus pneumoniae Taiwan19F 14	487213	0.388781	0.361	0.260704	0.32967	47.7703		Facultative	Multiple	Mesophilic	Human	No	Bacteria	0.39767
Streptococcus pneumoniae TCH8431 19A uid49735	525381	0.410699	0.384	0.242443	0.30268	47.8949		Facultative		Mesophilic		No	Bacteria	0.398354
Streptococcus pneumoniae TIGR4	170187	0.389271	0.3615	0.258798	0.321368	47.427		Facultative	Multiple	Mesophilic	Human	No	Bacteria	0.396973
Streptococcus pyogenes M1 GAS	160490	0.415811	0.398	0.207777	0.305841	47.3019	Non-halophilic	Facultative	Host-associated	Mesophilic	Human	No	Bacteria	0.385135
Streptococcus pyogenes Manfredo	160491	0.417823	0.4	0.207107	0.303708	47.3297	Non-halophilic	Facultative	Host-associated	Mesophilic	Human	No	Bacteria	0.386285
Streptococcus pyogenes MGAS10270	370552	0.415459	0.398	0.202642	0.302668	47.4265	Non-halophilic	Facultative	Host-associated	Mesophilic	Human	No	Bacteria	0.384299
Streptococcus pyogenes MGAS10394	286636	0.415056	0.398	0.206582	0.30666	47.6464	Non-halophilic	Facultative	Host-associated	Mesophilic	Human	No	Bacteria	0.386851
Streptococcus pyogenes MGAS10750	370554	0.414287	0.397	0.204112	0.303892	47.4371	Non-halophilic	Facultative	Host-associated	Mesophilic	Human	No	Bacteria	0.383159
Streptococcus pyogenes MGAS2096	370553	0.422302	0.406	0.20549	0.299439	47.6045	Non-halophilic	Facultative	Host-associated	Mesophilic	Human	No	Bacteria	0.387292
Streptococcus pyogenes MGAS315	198466	0.41731	0.4	0.205033	0.305659	47.5955	Non-halophilic	Facultative	Host-associated	Mesophilic	Human	No	Bacteria	0.385927
Streptococcus pyogenes MGAS5005	293653	0.412058	0.394	0.211361	0.306795	47.3416	Non-halophilic	Facultative	Host-associated	Mesophilic	Human	Yes	Bacteria	0.385344
Streptococcus pyogenes MGAS6180	319701	0.416934	0.399	0.204968	0.298312	47.3471	Non-halophilic	Facultative	Host-associated	Mesophilic	Human	No	Bacteria	0.383532
Streptococcus pyogenes MGAS8232	186103	0.418058	0.402	0.205106	0.301906	47.3958	Non-halophilic	Facultative	Host-associated	Mesophilic	Human	No	Bacteria	0.385466
Streptococcus pyogenes MGAS9429	370551	0.416592	0.398	0.206369	0.303521	47.4281	Non-halophilic	Facultative	Host-associated	Mesophilic	Human	No	Bacteria	0.38538
Streptococcus pyogenes NZ131	471876	0.425265	0.407	0.199666	0.297575	47.3726		Facultative	Host-associated	Mesophilic	Human	No	Bacteria	0.385699
Streptococcus pyogenes SSI-1	193567	0.41183	0.394	0.208371	0.307737	47.5374	Non-halophilic	Facultative	Host-associated	Mesophilic	Human	No	Bacteria	0.385503
Streptococcus sanguinis SK36	388919	0.39841	0.384	0.192296	0.328008	51.2163		Facultative	Host-associated	Mesophilic	Human	Yes	Bacteria	0.434002
Streptococcus suis 05ZYH33	391295	0.365148	0.341	0.266717	0.305184	49.3585	Non-halophilic	Facultative	Multiple	Mesophilic	Swine, Human	No	Bacteria	0.411097
Streptococcus suis 98HAH33	391296	0.36048	0.335	0.277106	0.314859	49.3326	Non-halophilic	Facultative	Specialized	Mesophilic	Swine, Human	Yes	Bacteria	0.411134
Streptococcus suis BM407	568814	0.399723	0.381	0.228224	0.341083	49.1312		Facultative	Multiple	Mesophilic	Swine, Human	No	Bacteria	0.410123
Streptococcus suis P1 7	218494	0.397841	0.379	0.236806	0.341514	49.067	Non-halophilic	Facultative	Multiple	Mesophilic	Human, Swine	No	Bacteria	0.412995
Streptococcus suis SC84	568813	0.396744	0.378	0.234429	0.342366	49.142		Facultative	Multiple	Mesophilic	Swine, Human	No	Bacteria	0.411068
Streptococcus thermophilus CNRZ1066	299768	0.400955	0.3735	0.258135	0.301277	45.7677		Anaerobic	Multiple	Thermophilic	No	No	Bacteria	0.390814
Streptococcus thermophilus LMD-9	322159	0.416538	0.391	0.235164	0.302138	45.525	Non-halophilic	Facultative	Multiple	Mesophilic	No	No	Bacteria	0.39069
Streptococcus thermophilus LMG 18311	264199	0.404131	0.377	0.255195	0.299359	45.717		Anaerobic	Multiple	Thermophilic	No	Yes	Bacteria	0.390917
Streptococcus uberis 0140J	218495	0.462444	0.445	0.196047	0.267965	45.3949		Facultative	Multiple	Mesophilic	Cattle	Yes	Bacteria	0.366318
Streptomyces avermitilis	227882	0.606872	0.609	0.174321	0.0688371	33.2432		Aerobic	Multiple	Mesophilic	No	Yes	Bacteria	0.707014
Streptomyces griseus NBRC 13350	455632	0.663482	0.665	0.136736	0.0403739	31.6513		Aerobic	Multiple	Mesophilic	No	Yes	Bacteria	0.722274
Streptomyces scabiei 87 22 uid46531	680198	0.662462	0.664	0.140384	0.0647078	32.2174		Aerobic	Terrestrial	Mesophilic	Plant	Yes	Bacteria	0.714528
Streptosporangium roseum DSM 43021	479432	0.693701	0.708	0.130493	0.0181345	32.7171		Aerobic	Terrestrial	Mesophilic	No	Yes	Bacteria	0.708631
Sulfolobus acidocaldarius DSM 639	330779	0.675909	0.681	0.0822969	0.0823617	46.7678		Aerobic	Specialized	Thermophilic	No	Yes	Archaea	0.367076
Sulfolobus islandicus L D 8 5 uid43679	425944	0.684319	0.69	0.0729952	0.045651	44.9249		Aerobic	Specialized	Hyperthermophilic	No	No	Archaea	0.352626
Sulfolobus islandicus L S 2 15	429572	0.674172	0.679	0.0696989	0.0534241	44.8647		Aerobic	Specialized	Hyperthermophilic	No	No	Archaea	0.35111
Sulfolobus islandicus M 14 25	427317	0.672303	0.677	0.0700526	0.0539891	44.8028		Aerobic	Specialized	Hyperthermophilic	No	No	Archaea	0.350995
Sulfolobus islandicus M 16 27	427318	0.673356	0.677	0.0700824	0.0495485	44.6991	Non-halophilic	Aerobic	Specialized	Hyperthermophilic	No	Yes	Archaea	0.350097
Sulfolobus islandicus M 16 4	426118	0.67005	0.675	0.072817	0.0574522	44.8925	Non-halophilic	Aerobic	Specialized	Hyperthermophilic	No	No	Archaea	0.350023
Sulfolobus islandicus Y G 57 14	439386	0.665938	0.674	0.081142	0.0556186	44.9389				Hyperthermophilic	No	No	Archaea	0.353854
Sulfolobus islandicus Y N 15 51	419942	0.66965	0.675	0.0754688	0.0523682	44.7788	Non-halophilic		Specialized	Hyperthermophilic	No	No	Archaea	0.353054
Sulfolobus solfataricus	273057	0.654085	0.67	0.109381	0.058011	45.3372		Aerobic	Specialized	Hyperthermophilic	No	Yes	Archaea	0.357872
Sulfolobus tokodaii	273063	0.6558	0.672	0.1146	0.0951756	41.5677		Aerobic	Specialized	Hyperthermophilic	No	Yes	Archaea	0.327867
Sulfurihydrogenibium azorense Az Fu1	204536	0.683032	0.683	0.0603522	0.0489699	39.7538	Non-halophilic	Microaerophilic	Aquatic	Thermophilic	No	Yes	Bacteria	0.327529
Sulfurihydrogenibium YO3AOP1	436114	0.713114	0.712	0.0523936	0.0179049	39.3723		Facultative	Specialized	Thermophilic	No	Yes	Bacteria	0.320274
Sulfurospirillum deleyianum DSM 6946	525898	0.6015	0.598	0.0902436	0.130025	47.5		Microaerophilic	Aquatic	Mesophilic	No	Yes	Bacteria	0.389698
Sulfurovum NBC37-1	387093	0.519668	0.51	0.113325	0.215528	51.2933		Facultative	Specialized	Mesophilic	No	Yes	Bacteria	0.438715
Symbiobacterium thermophilum IAM14863	292459	0.677459	0.698	0.155932	0.0415682	33.5923	Non-halophilic	Microaerophilic	Terrestrial	Thermophilic	No	Yes	Bacteria	0.686684
Synechococcus CC9311	64471	0.646823	0.648	0.0883347	0.0694559	52.2557			Aquatic	Mesophilic	No	Yes	Bacteria	0.524473
Synechococcus CC9605	110662	0.528753	0.535	0.185436	0.174033	44.7424			Aquatic	Mesophilic	No	Yes	Bacteria	0.592176
Synechococcus CC9902	316279	0.596151	0.601	0.117675	0.112964	51.1624			Aquatic	Mesophilic	No	Yes	Bacteria	0.541645
Synechococcus elongatus PCC 6301	269084	0.660276	0.662	0.0945978	0.0864943	50.2288	Non-halophilic		Aquatic	Mesophilic	No	Yes	Bacteria	0.554843
Synechococcus elongatus PCC 7942	1140	0.66013	0.663	0.0985606	0.0870393	50.1983			Aquatic	Mesophilic		No	Bacteria	0.554264
Synechococcus PCC 7002	32049	0.674188	0.673	0.0662852	0.0633148	49.8191			Aquatic	Mesophilic	No	Yes	Bacteria	0.49187
Synechococcus RCC307	316278	0.552301	0.552	0.143261	0.144726	42.3547			Aquatic	Mesophilic		Yes	Bacteria	0.608435
Synechococcus sp WH8102	84588	0.537027	0.548	0.199105	0.169052	44.6638			Aquatic	Mesophilic	No	Yes	Bacteria	0.594126
Synechococcus WH 7803	32051	0.592856	0.592	0.127711	0.113653	45.3563			Aquatic	Mesophilic		Yes	Bacteria	0.60236
Synechocystis PCC6803	1148	0.665533	0.674	0.0886901	0.0590298	49.9138			Aquatic	Mesophilic	No	Yes	Bacteria	0.473662
Syntrophobacter fumaroxidans MPOB	335543	0.678325	0.687	0.0839711	-0.0364265	45.1931		Anaerobic	Aquatic	Mesophilic	No	Yes	Bacteria	0.599487
Syntrophomonas wolfei Goettingen	335541	0.69621	0.697	0.038688	0.040745	52.2123		Anaerobic	Multiple		No	Yes	Bacteria	0.448659
Syntrophothermus lipocalidus DSM 12680 uid49527	643648	0.815446	0.816	0.0259405	-0.0268988	55.2645		Anaerobic	Specialized	Thermophilic	No	Yes	Bacteria	0.509894
Syntrophus aciditrophicus SB	56780	0.696315	0.696	0.0476865	-0.0220104	50.4814		Anaerobic	Multiple	Mesophilic		Yes	Bacteria	0.5146
Teredinibacter turnerae T7901	377629	0.558628	0.555	0.110291	0.16143	51.7447		Aerobic	Host-associated	Mesophilic	No	Yes	Bacteria	0.508907
Thauera MZ1T	85643	0.663865	0.689	0.181642	0.00501943	32.815		Facultative	Aquatic	Mesophilic	No	Yes	Bacteria	0.682991
Thermanaerovibrio acidaminovorans DSM 6589	525903	0.701748	0.717	0.125824	-0.0624828	35.3523		Anaerobic	Terrestrial	Thermophilic	No	Yes	Bacteria	0.637926
Thermincola JR uid48823	635013	0.759457	0.76	0.0306862	0.00590001	53.2372		Anaerobic	Specialized	Thermophilic	No	Yes	Bacteria	0.458825
Thermoanaerobacter italicus Ab9 uid46241	580331	0.717606	0.723	0.0665987	-0.0172273	43.512		Anaerobic	Specialized	Hyperthermophilic	No	Yes	Bacteria	0.34145
Thermoanaerobacter mathranii A3 uid49481	583358	0.716147	0.722	0.0667574	-0.000812508	43.7008		Anaerobic	Specialized	Thermophilic	No	Yes	Bacteria	0.343201
Thermoanaerobacter pseudethanolicus ATCC 33223	340099	0.698545	0.7065	0.079854	0.00332036	43.427		Anaerobic	Aquatic	Thermophilic	No	Yes	Bacteria	0.345128
Thermoanaerobacter tengcongensis	273068	0.754896	0.757	0.0464235	-0.0186867	46.4073		Anaerobic	Specialized	Hyperthermophilic	No	Yes	Bacteria	0.375709
Thermoanaerobacter X514	399726	0.699928	0.71	0.0795768	0.00469941	43.5198		Anaerobic		Thermophilic	No	Yes	Bacteria	0.345187
Thermobaculum terrenum ATCC BAA 798	525904	0.659335	0.673	0.0772704	-0.0658351	48.3578		Aerobic	Specialized	Hyperthermophilic	No	Yes	Bacteria	0.535073
Thermobifida fusca YX	269800	0.623514	0.631	0.13633	0.0536914	36.683		Aerobic	Multiple	Thermophilic	Human	Yes	Bacteria	0.675029
Thermobispora bispora DSM 43833 uid48999	469371	0.772601	0.794	0.110955	-0.0355767	30.9803		Aerobic	Terrestrial	Thermophilic	No	Yes	Bacteria	0.724292
Thermococcus gammatolerans EJ3	593117	0.519967	0.523	0.186619	0.2023	44.9112	Mesophilic	Anaerobic	Specialized	Hyperthermophilic	No	Yes	Archaea	0.535615
Thermococcus kodakaraensis KOD1	69014	0.45968	0.455	0.242353	0.265889	45.9635	Mesophilic	Anaerobic	Specialized	Hyperthermophilic		Yes	Archaea	0.519955
Thermococcus onnurineus NA1	523850	0.47514	0.466	0.204455	0.263949	46.7243		Anaerobic	Terrestrial	Hyperthermophilic	No	Yes	Archaea	0.512727
Thermococcus sibiricus MM 739	604354	0.665266	0.669	0.0766752	0.0992182	49.3246		Anaerobic		Hyperthermophilic		Yes	Archaea	0.402013
Thermocrinis albus DSM 14484 uid46231	638303	0.689543	0.694	0.0589594	0.0374804	48.7643		Aerobic		Thermophilic		Yes	Bacteria	0.469305
Thermodesulfovibrio yellowstonii DSM 11347	289376	0.699816	0.706	0.0665262	0.0483474	40.6997			Specialized	Thermophilic	No	Yes	Bacteria	0.341289
Thermofilum pendens Hrk 5	368408	0.765667	0.769	0.0697062	-0.174058	44.1933		Anaerobic	Specialized	Hyperthermophilic	No	Yes	Archaea	0.576461
Thermomicrobium roseum DSM 5159	309801	0.71669	0.72	0.0743665	-0.00366527	43.7466		Aerobic	Specialized	Thermophilic	No	Yes	Bacteria	0.642848
Thermomonospora curvata DSM 43183	471852	0.701454	0.72	0.139243	0.0384345	30.6879		Aerobic	Specialized	Thermophilic	No	Yes	Bacteria	0.71642
Thermoplasma acidophilum	273075	0.745269	0.752	0.0645946	0.0378432	49.9817		Facultative	Specialized	Thermophilic	No	Yes	Archaea	0.459944
Thermoplasma volcanium	273116	0.739567	0.742	0.0408287	0.0198451	51.7988		Facultative	Specialized	Thermophilic	No	Yes	Archaea	0.399185
Thermoproteus neutrophilus V24Sta	444157	0.686362	0.692	0.0953036	-0.0218297	42.2983		Anaerobic	Specialized	Hyperthermophilic	No	Yes	Archaea	0.599106
Thermosipho africanus TCF52B	484019	0.680145	0.682	0.0616312	0.0476467	38.9604		Anaerobic	Specialized	Thermophilic	No	Yes	Bacteria	0.308108
Thermosipho melanesiensis BI429	391009	0.705817	0.708	0.0551627	0.0283951	40.4575		Anaerobic		Thermophilic		Yes	Bacteria	0.313999
Thermosphaera aggregans DSM 11486 uid48993	633148	0.708686	0.706	0.0592466	0.0627602	52.7047		Anaerobic	Specialized	Hyperthermophilic	No	Yes	Archaea	0.467343
Thermosynechococcus elongatus	197221	0.665685	0.671	0.0736682	0.0472611	49.5163			Specialized	Thermophilic	No	Yes	Bacteria	0.539179
Thermotoga lettingae TMO	416591	0.71783	0.719	0.03436	-0.0101675	49.1477		Anaerobic	Specialized	Hyperthermophilic	No	Yes	Bacteria	0.38697
Thermotoga maritima	243274	0.719452	0.722	0.0602247	0.0321123	49.3269		Anaerobic	Specialized	Hyperthermophilic	No	Yes	Bacteria	0.462477
Thermotoga naphthophila RKU 10	590168	0.737621	0.74	0.0570951	0.0130309	49.3106		Anaerobic	Specialized	Hyperthermophilic	No	Yes	Bacteria	0.461408
Thermotoga neapolitana DSM 4359	309803	0.737781	0.742	0.0699862	0.064451	48.9796		Microaerophilic	Specialized	Hyperthermophilic		Yes	Bacteria	0.469424
Thermotoga petrophila RKU-1	390874	0.707778	0.709	0.0587504	0.0315457	49.3227		Anaerobic	Aquatic	Hyperthermophilic	No	Yes	Bacteria	0.461012
Thermotoga RQ2	126740	0.706154	0.708	0.0605643	0.0327684	49.2693		Anaerobic	Specialized	Hyperthermophilic	No	Yes	Bacteria	0.461777
Thermus thermophilus HB27	262724	0.685828	0.703	0.127581	0.0557314	32.0581		Aerobic	Specialized	Thermophilic		No	Bacteria	0.694073
Thermus thermophilus HB8	300852	0.687061	0.703	0.1255	0.0531717	32.0013		Aerobic	Specialized	Thermophilic		Yes	Bacteria	0.694962
Thioalkalivibrio HL EbGR7	396588	0.61793	0.634	0.196931	0.0786384	34.5124	Moderate halophilic	Aerobic	Specialized	Mesophilic	No	Yes	Bacteria	0.65063
Thioalkalivibrio K90mix uid46181	396595	0.654656	0.663	0.144824	0.071528	37.3021	Mesophilic		Specialized		No	Yes	Bacteria	0.655392
Thiobacillus denitrificans ATCC 25259	292415	0.673605	0.69	0.141582	0.0463521	36.4635		Facultative	Multiple	Mesophilic	No	Yes	Bacteria	0.660672
Thiomicrospira crunogena XCL-2	317025	0.53875	0.53	0.103379	0.209683	50.1273		Microaerophilic	Aquatic	Mesophilic	No	Yes	Bacteria	0.4313
Thiomicrospira denitrificans ATCC 33889	326298	0.600023	0.596	0.0992784	0.108408	42.3635		Anaerobic		Mesophilic	No	Yes	Bacteria	0.34462
Thiomonas intermedia K12 uid48825	75379	0.684564	0.695	0.114362	-0.0103344	39.7464		Aerobic	Aquatic	Mesophilic		Yes	Bacteria	0.638263
Tolumonas auensis DSM 9187	595494	0.453138	0.437	0.198246	0.184792	46.7251		Facultative	Aquatic	Mesophilic	No	Yes	Bacteria	0.49027
Treponema denticola ATCC 35405	243275	0.69935	0.699	0.058611	0.00183965	49.4764		Anaerobic	Host-associated	Mesophilic	Human	Yes	Bacteria	0.378738
Treponema pallidum	243276	0.65879	0.664	0.0663411	0.0629174	52.8055		Anaerobic	Host-associated	Mesophilic	Human	Yes	Bacteria	0.527752
Treponema pallidum SS14	455434	0.669293	0.674	0.0650293	0.0564625	52.8268		Anaerobic	Host-associated	Mesophilic	Human	No	Bacteria	0.527825
Trichodesmium erythraeum IMS101	203124	0.686837	0.69	0.0747283	-0.0441364	43.9844		Aerobic	Aquatic		No	Yes	Bacteria	0.341434
Tropheryma whipplei TW08 27	218496	0.674599	0.675	0.0509062	0.0291432	54.6822		Aerobic	Host-associated	Mesophilic	Human	No	Bacteria	0.46314
Tropheryma whipplei Twist	203267	0.678122	0.679	0.0496274	0.0312712	54.8703		Aerobic	Host-associated	Mesophilic	Human	Yes	Bacteria	0.46332
Truepera radiovictrix DSM 17093 uid49533	649638	0.706287	0.726	0.11902	0.00290961	35.0666						Yes	Bacteria	0.68139
Tsukamurella paurometabola DSM 20162 uid48829	521096	0.602022	0.6035	0.154033	0.143882	35.7058			Terrestrial	Mesophilic	Human	Yes	Bacteria	0.683989
uncultured methanogenic archaeon RC-I	351160	0.542068	0.551	0.181574	0.154145	44.7256	Non-halophilic		Host-associated	Mesophilic	No	Yes	Archaea	0.54603
uncultured Termite group 1 bacterium phylotype Rs D17	471821	0.717459	0.721	0.0498565	-0.00187782	46.2435						Yes	Bacteria	0.351842
Ureaplasma parvum serovar 3 ATCC 27815	505682	0.67496	0.678	0.0767285	0.0626353	34.2616		Facultative	Host-associated	Mesophilic	Human, Animal	Yes	Bacteria	0.254965
Ureaplasma urealyticum	273119	0.673806	0.677	0.077404	0.0620178	34.288		Facultative	Host-associated	Mesophilic	Animal	No	Bacteria	0.254997
Ureaplasma urealyticum serovar 10 ATCC 33699	565575	0.682016	0.685	0.0881762	0.0508108	33.6863		Facultative	Host-associated	Mesophilic	Human	No	Bacteria	0.257742
Variovorax paradoxus S110	543728	0.641602	0.656	0.147452	-0.00221955	33.005		Aerobic	Multiple	Mesophilic	No	Yes	Bacteria	0.675362
Veillonella parvula DSM 2008	479436	0.601057	0.585	0.163093	0.152994	44.12		Anaerobic	Host-associated	Mesophilic	Human	Yes	Bacteria	0.386293
Verminephrobacter eiseniae EF01-2	391735	0.621834	0.641	0.160347	0.03588	38.004	Non-halophilic		Host-associated	Mesophilic	No	Yes	Bacteria	0.652419
Vibrio cholerae	243277	0.372748	0.355	0.207469	0.290501	49.8818		Facultative	Aquatic	Mesophilic	Human, Primate	Yes	Bacteria	0.474876
Vibrio cholerae M66 2	579112	0.371794	0.354	0.208687	0.290787	49.7834		Facultative	Multiple	Mesophilic	Human	No	Bacteria	0.476204
Vibrio cholerae MJ 1236	593588	0.41375	0.396	0.17837	0.271063	49.8557		Facultative	Aquatic	Mesophilic	Human	No	Bacteria	0.473198
Vibrio cholerae O395	345073	0.415357	0.399	0.177364	0.275028	49.8083		Facultative	Aquatic	Mesophilic	Human, Primate	No	Bacteria	0.475399
Vibrio Ex25	150340	0.607222	0.59	0.119357	0.207423	50.7464		Facultative	Aquatic			Yes	Bacteria	0.449036
Vibrio fischeri ES114	312309	0.444685	0.422	0.217538	0.214419	44.4179	Non-halophilic	Facultative	Multiple	Mesophilic	No	Yes	Bacteria	0.383464
Vibrio fischeri MJ11	388396	0.445456	0.422	0.21299	0.212344	44.4353	Non-halophilic	Facultative	Multiple	Mesophilic	No	No	Bacteria	0.38202
Vibrio harveyi ATCC BAA-1116	338187	0.362077	0.33	0.300227	0.338006	50.6157	Moderate halophilic	Facultative	Aquatic	Mesophilic	Vertebrate and invertebrate aquatic organisms	Yes	Bacteria	0.454205
Vibrio parahaemolyticus	223926	0.369386	0.341	0.273427	0.32618	50.0094		Facultative	Aquatic	Mesophilic	Human	Yes	Bacteria	0.453732
Vibrio splendidus LGP32	575788	0.509049	0.485	0.179554	0.253321	50.4885		Facultative	Aquatic	Mesophilic	Fish, Shellfish	Yes	Bacteria	0.439086
Vibrio vulnificus CMCP6	216895	0.349878	0.329	0.231823	0.330026	50.7261		Facultative	Aquatic	Mesophilic	Human	No	Bacteria	0.466908
Vibrio vulnificus YJ016	196600	0.357081	0.338	0.222949	0.32647	50.7985		Facultative	Aquatic	Mesophilic	Human	Yes	Bacteria	0.466811
Waddlia chondrophila WSU 86 1044 uid49531	716544	0.721369	0.722	0.0330144	0.0199489	53.5016						Yes	Bacteria	0.437351
Wigglesworthia brevipalpis	36870	0.741582	0.744	0.0570281	-0.00276015	32.624			Host-associated	Mesophilic	No	Yes	Bacteria	0.224751
Wolbachia endosymbiont of Brugia malayi TRS	292805	0.642504	0.639	0.0633804	0.110614	46.6919	Non-halophilic		Host-associated	Mesophilic		No	Bacteria	0.341791
Wolbachia endosymbiont of Culex quinquefasciatus Pel	570417	0.619244	0.6205	0.0747118	0.132626	45.1359		Aerobic	Host-associated	Mesophilic	No	Yes	Bacteria	0.341926
Wolbachia endosymbiont of Drosophila melanogaster	163164	0.626954	0.625	0.0656033	0.125824	46.2456			Host-associated	Mesophilic	No	No	Bacteria	0.352348
Wolbachia wRi	66084	0.623791	0.622	0.0627183	0.127033	46.2487						Yes	Bacteria	0.351646
Wolinella succinogenes	273121	0.659351	0.658	0.0737158	0.0376987	49.2042		Microaerophilic	Host-associated	Mesophilic	No	Yes	Bacteria	0.48458
Xanthobacter autotrophicus Py2	78245	0.640837	0.659	0.173131	0.109679	35.4063		Facultative	Multiple	Mesophilic	No	Yes	Bacteria	0.673451
Xanthomonas campestris	190485	0.604893	0.619	0.188465	0.0887105	36.7732		Aerobic	Host-associated	Mesophilic	Plant	No	Bacteria	0.650551
Xanthomonas campestris 8004	314565	0.605409	0.619	0.186122	0.0884727	36.6392		Aerobic	Host-associated	Mesophilic	Plant	No	Bacteria	0.64957
Xanthomonas campestris ATCC 33913	190485	0.612659	0.624	0.177959	0.0748758	36.4092		Aerobic	Host-associated	Mesophilic	Plant	No	Bacteria	0.650686
Xanthomonas campestris B100	509169	0.598393	0.615	0.194923	0.0967387	37.1237						Yes	Bacteria	0.650416
Xanthomonas campestris vesicatoria 85-10	316273	0.574284	0.582	0.184018	0.127483	37.9525		Aerobic	Host-associated	Mesophilic	Plant	No	Bacteria	0.645564
Xanthomonas citri	190486	0.576467	0.589	0.191524	0.126473	37.8688		Aerobic	Host-associated	Mesophilic	Plant	Yes	Bacteria	0.647117
Xanthomonas oryzae KACC10331	291331	0.561876	0.561	0.178663	0.138977	39.0821		Aerobic	Host-associated	Mesophilic	Rice	No	Bacteria	0.636933
Xanthomonas oryzae MAFF 311018	342109	0.565397	0.569	0.183352	0.138262	39.0623		Aerobic	Host-associated	Mesophilic	Rice	No	Bacteria	0.637013
Xanthomonas oryzae PXO99A	360094	0.585051	0.586	0.1648	0.115132	38.2574		Aerobic	Host-associated	Mesophilic	Rice	Yes	Bacteria	0.636341
Xenorhabdus bovienii SS 2004 uid46345	406818	0.432225	0.421	0.166295	0.23934	51.2367		Facultative	Host-associated	Mesophilic	Insect	Yes	Bacteria	0.449676
Xenorhabdus nematophila ATCC 19061 uid49133	406817	0.432923	0.422	0.16461	0.235986	50.8855		Facultative	Host-associated	Mesophilic		Yes	Bacteria	0.442146
Xylanimonas cellulosilytica DSM 15894	446471	0.677402	0.686	0.136414	0.0803252	30.945		Aerobic	Specialized			Yes	Bacteria	0.72452
Xylella fastidiosa	160492	0.533952	0.532	0.117272	0.0997265	48.3505		Aerobic	Host-associated	Mesophilic	Plant	No	Bacteria	0.526173
Xylella fastidiosa M12	405440	0.541147	0.541	0.116224	0.0832125	48.3336	Non-halophilic	Aerobic	Host-associated	Mesophilic	Citrus	No	Bacteria	0.519175
Xylella fastidiosa M23	405441	0.534863	0.535	0.119122	0.0974969	48.4954		Aerobic	Host-associated	Mesophilic		Yes	Bacteria	0.517188
Xylella fastidiosa Temecula1	183190	0.531724	0.531	0.120991	0.103703	48.5319		Aerobic	Host-associated	Mesophilic	Plant	No	Bacteria	0.517774
Yersinia enterocolitica 8081	393305	0.478381	0.466	0.157826	0.200246	50.3433		Facultative	Multiple	Mesophilic	Human, Animal	Yes	Bacteria	0.472226
Yersinia pestis Angola	349746	0.479511	0.468	0.144236	0.198519	50.9907		Facultative	Multiple	Mesophilic	Human, Rodent	No	Bacteria	0.476132
Yersinia pestis Antiqua	360102	0.476643	0.468	0.142353	0.191815	50.9228	Non-halophilic	Facultative	Multiple	Mesophilic	Human, Animal	Yes	Bacteria	0.477051
Yersinia pestis biovar Mediaevails	229193	0.479704	0.47	0.145253	0.191755	51.0331		Facultative	Multiple	Mesophilic	Human, Rodent	No	Bacteria	0.476698
Yersinia pestis biovar Microtus 91001	229193	0.475283	0.465	0.146721	0.198949	51.0261		Facultative	Multiple	Mesophilic	Human, Rodent	No	Bacteria	0.476698
Yersinia pestis CO92	214092	0.476233	0.466	0.145459	0.196362	50.8639		Facultative	Multiple	Mesophilic	Human, Rodent	No	Bacteria	0.476423
Yersinia pestis KIM	187410	0.47562	0.466	0.145356	0.19956	51.0648		Facultative	Multiple	Mesophilic	Human, Rodent	No	Bacteria	0.476953
Yersinia pestis KIM 10	187410	0.47562	0.466	0.145356	0.19956	51.0648		Facultative	Multiple	Mesophilic	Human, Rodent	No	Bacteria	0.476953
Yersinia pestis KIM 10 uid288	187410	0.47562	0.466	0.145356	0.19956	51.0648		Facultative	Multiple	Mesophilic	Human, Rodent	No	Bacteria	0.476953
Yersinia pestis Nepal516	377628	0.477791	0.468	0.144108	0.191094	50.8629		Facultative	Multiple	Mesophilic	Human, Animal	No	Bacteria	0.47635
Yersinia pestis Pestoides F	386656	0.477795	0.467	0.143312	0.191718	50.8422	Non-halophilic	Facultative	Multiple	Mesophilic	Human, Rodent	No	Bacteria	0.477287
Yersinia pestis Z176003 uid47317	637386	0.482325	0.473	0.142952	0.193329	50.8505						No	Bacteria	0.476804
Yersinia pseudotuberculosis IP 31758	349747	0.473421	0.462	0.146163	0.199442	50.9994		Facultative	Multiple	Mesophilic	Human, Animal	No	Bacteria	0.472278
Yersinia pseudotuberculosis IP32953	273123	0.474945	0.464	0.145017	0.196591	50.8824		Facultative	Multiple	Mesophilic	Human, Animal	No	Bacteria	0.475504
Yersinia pseudotuberculosis PB1	502801	0.47444	0.464	0.145547	0.190219	50.79		Facultative	Multiple	Mesophilic	Human	Yes	Bacteria	0.474872
Yersinia pseudotuberculosis YPIII	502800	0.47554	0.465	0.14446	0.191828	50.8608		Facultative	Multiple	Mesophilic	Human	No	Bacteria	0.475304
Zunongwangia profunda SM A87 uid48073	655815	0.65353	0.656	0.0693762	0.122103	49.1271		Aerobic	Aquatic	Mesophilic		Yes	Bacteria	0.362185
Zymomonas mobilis NCIMB 11163	622759	0.555588	0.547	0.121568	0.143868	49.6118		Facultative				No	Bacteria	0.466436
Zymomonas mobilis ZM4	264203	0.545219	0.537	0.132104	0.150569	49.7963		Anaerobic	Multiple	Mesophilic	No	Yes	Bacteria	0.463281
